# Supplementary material for: The role of aerobic and resistance exercise for cancer cachexia management – A systematic scoping review
Source: Asia Pac J Oncol Nurs. 2025 Jun 30;12:100748. doi: 10.1016/j.apjon.2025.100748 (PMC12274876; doi:10.1016/j.apjon.2025.100748)
Supplement: Multimedia component 2 [file mmc2.xlsx]

## Sheet: Study_Charac
Study	Study design	Population, nutritional status and cancer treatment		Exercise intervention	Exercise characteristics	Additional intervention(s)
Capozzi et al., 2016 (Canada) - RCT	RCT	60 Head and Neck cancer patients Surgery and RT or CT Age: 55.9±9.4 (intervention), 56.4±9.2 (control) Sex: 5W/26M (intervention), 6W/23M (control) Nutrition: PG-SGA: 6.6±5.8 (intervention), 5.9±4.9 (control)	60	Resistance training 12 or 24 weeks depending on the group allocation 4 sessions / week : 2 supervised sessions + 2 home-based sessions	10 exercises targeting major muscle groups 2 sets of 8-10 reps. Moderate intensity Progression at weeks 4, 6 and 9 as appropriate	Health education Behaviour change support
Grote et al., 2018 (Germany) - RCT	RCT	20 Head and Neck cancer patients RT only or RT+CT or Surgery+RT Age: 60.9±11.3 (intervention), 61.5±15.7 (control) Sex: 1W/9M (intervention), 4W/6M (control) Nutrition: Body weight variation in 6 months: -7.1±5.2%	20	Resistance training During and after radiotherapy 3 supervised sessions of 30min / week	3 exercises (chest press, leg press and latissimus pull down) 3 sets of 8-12 reps. RPE<7/10	X
Hall et al., 2021 (UK) - RCT	RCT	45 Gastrointestinal (n=18) and other cancer patients End of the treatment Age: >65yo (n=14), 55-65yo (n=3), <55yo ans (n=6) (intervention), >65yo (n=16), 55-65yo (n=4), <55yo (n=2) (control) Sex: 9W/14M (intervention), 10W/12M (control) Nutrition: Body weight variation in 6 months: Loss 0-5% (n=10), Loss > 5% (n=7), Unknown (n=4) (intervention), Loss 0-5% (n=5), Loss > 5% (n=9), Unknown (n=6) (co…	45	Resistance and endurance training 8 weeks 3 home-based resistance training sessions / week + 60min / week of endurance training (walking)	3 exercises (press ups, half squats and shoulder thrusts) Moderate (RPE 3-4/10)	Nutritional (ONS + counselling)
Kamel et al., 2020 (Egypt) - RCT	RCT	40 Pancreatic cancer patients Surgery and CT Age: 51.6±5.1 (intervention), 52.2±4.9 (control) Sex: 8W/12M (intervention), 6W/14M (control) Nutrition: Cachexia (Fearon): 100%	40	Resistance training + Mobility 12 weeks 2 supervised sessions of 60min / week	8 exercises targeting major muscle groups (leg press, leg extension, leg curl, seated row, latissimus pull down, back extension, butterfly reverse and crunch) 4 weeks with 3 sets of 20 reps at 50-60% 1RM, then 4 weeks with 3 sets of 10-12 reps at 60-80% 1RM	X
Solheim et al., 2017 (Norway) - RCT	RCT	46 Pancreatic (n=20) and lung (n=26) cancer patients Surgery or CT or RT Age: 63.0 (54.5-68.0) (intervention), 59.0 (52.5-67.0) (control) Sex: 10W/15M (intervention), 10W/11M (control) Nutrition: Cachexia (Fearon): 100%	46	Resistance and endurance training 6 weeks 2 home-based endurance training of 30min / week + 3 home-based resistance training of 20min / week	6 exercises (push-ups againt the wall, overhead presses, biceps curls, squats, lunges and calf raises)	Nutritional (ONS + counselling) Pharmacological (Celexoxib)
Storck et al., 2020 (Swiss) - RCT	RCT	52 Gastrointestinal (n=14), lung (n=22) and other cancer patients NR Age: 62.0±11.4 (intervention), 64.2±9.2 (control) Sex: 11W/16M (intervention), 12W/13M (control) Nutrition: NRS: 1 (n=14), 2 (n=9), 3 (n=2), 4 (n=2), 5 (n=0) (intervention), 1 (n=14), 2 (n=7), 3 (n=0), 4 (n=4), 5 (n=0) (control)	52	Resistance and endurance training + Coordination 12 weeks 2 supervised mixte sessions of 90 and 60min / week + 1 home-based session of 30min / week	Exercises with elastic bands, walking, cycling, circuit training 3 sets of 10-15 reps. RPE 4-6/10 (or 3/10 when chemotherapy the same day) Progression as appropriate	Nutritional (ONS + counselling)
Uster et al., 2018 (Swiss) - RCT	RCT	58 Gastrointestinal and lung cancer patients NR Age: 62.0±9.3 (intervention), 64.0±11.0 (control) Sex: 10W/19M (intervention), 8W/21M (control) Nutrition: NRS : 1 (n=11), 2 (n=11), 3 (n=3), 4 (n=2), 5 (n=2) (intervention), 1 (n=9), 2 (n=10), 3 (n=5), 4 (n=5), 5 (n=0)	58	Resistance training 12 weeks 2 supervised sessions of 60min / week	5-6 Exercises (leg press, leg flexion, pull down, abdominal trainer, bench press) 2 sets of 10 reps at 60-80% 1RM Progression as appropriate to realize 10 reps max	Nutritional (ONS + counselling)
Wiskemann et al., 2019 (Germany) - RCT	RCT	43 Pancreatic cancer patients Surgery + CT Age: 62.8±6.4 (intervention supervised), 61.1±8.7 (intervention home-based), 57.8±8.2 (control) Sex: 4W/5M (intervention supervised), 8W/12M (intervention home-based), 7W/7M (control) Nutrition: Weight loss ≥ 10% during the last 6 months: 44.4% (intervention supervised), 65.0% (intervention home-based), 50.0% (control)	43	Resistance training 24 weeks 2 sessions of 60min / week. Sessions supervised or home-based depending on group allocation.	5 Exercises / session (supervised: leg press, leg extension, leg curl, seated row, latissimus pull down, back extension, butterfly reverse, crunch; home-based: resistance bands, dumbbels). 4 weeks with 1-2 set(s) of 20 reps at 50-60% 1RM. Then 3 sets of 8-12 reps at 60-80% 1RM. RPE 14-16/20 Progression as appropriate	X
Steindorf et al., 2019 (Germany) - RCT	RCT	47 Pancreatic cancer patients Surgery alone, or Surgery + CT, or CT alone Age: 62.8±6.4 (intervention supervised), 61.0±9.3 (intervention home-based), 58.7±8.4 (control) Sex: 4W/5M (intervention supervised), 9W/12M (intervention home-based), 12W/8M (control) Nutrition: Weight loss ≥ 10% during the last 6 months: 44.4% (intervention supervised), 61.9% (intervention home-based), 47.1% (control)	47	Resistance training 24 weeks 2 sessions of 60min / week. Sessions supervised or home-based depending on group allocation.	8 Exercises targeting major muscle groups 2-3 sets of 8-12 reps at 60-80% 1RM. RPE 14-16/20 Progression as appropriate	X
Fagevik Olsen et al., 2017 (Sweden) - RCT	RCT	43 Esophagus cancer patients Surgery, CT or RT neoadjuvant Age: 62.7±10.7 (intervention), 62.3±8.4 (control) Sex: 4W/16M (intervention), 4W/19M (control) Nutrition: Weight loss since symptoms: -5.8±8.5% (intervention), -7.7±7.3% (control) of body weight	43	Resistance training + mobility 12 weeks Daily session. 1 week of supervised sessions then home-based sessions.	8-11 Exercises to restore lung function, thoracic and spinal mobility, and the strength of spinal, shoulder and leg extensors. 10 reps per exercise Progression as appropriate	X
Arrieta et al., 2019 (France) - RCT	RCT	Colorectal (n=35), Breast (n=107) and other (n=158) cancer patients Surgery or CT or RT or HT or targeted therapy Age: 76.8±5.1 (intervention), 76.6±5.0 (control) Sex: 97W/53% (intervention), 83W/67M (control) Nutrition: MNA: Good nutrition (score>11): n=54, At risk/poor nutrition (score≤11): n=86 (intervention). Good nutrition (score>11): n=49. At risk/poor nutrition (score≤11): n=96 (control)	300	Resistance and endurance training + flexibility + proprioception 12 months 2 home-based resistance sessions / week. Recommendations to implement endurance training.	Exercises targeting major muscle groups (arm curls, hip abduction, hip adduction, squats …) 10 reps per exercise. Without and then with loads. Progression as appropriate	X
De Lazzari et al., 2024 (Germany) - RCT	RCT	Pancreatic (n=19) and biliary tract (n=12) cancer patients CT Age: 61 (30-86) (intervention), 63 (37-74) (control) Sex: 9W/6M (intervention), 8W/8M (control) Nutrition: Body weight variation in 6 months: No weight loss (n=5), Loss 0-2% (n=3), Loss 2-5% (n=2), Loss ≥ 5% (n=5) (intervention), No weight loss (n=9), Loss 0-2% (n=0), Loss 2-5% (n=1), Loss ≥ 5% (n=6) (control)	31	Resistance training 8 weeks 1 supervised resistance session of 45 min / week + 2 home-based resistance sessions / week.	Exercises targeting major muscle groups (supervised: leg press, bench press, latissimus pulldown, crunch and back extension; home-based: bodyweight and resistance bands) 3 sets of 12 reps at 50% 1RM Progression as appropriate	X
Steindorg et al., 2022 (Germany) - RCT Abstract	RCT	59 Pancreatic cancer patients		Resistance training 6 months
Parent et al., 2025 (France)	RCT	225 Pancreatic cancer patients CT Age: 64 (29-87) Sex: 93W/132M Nutrition: Low SMI (SMI < 41cm2/m2 for women, < 43 cm2/m2 and < 53cm2/m2 for men with BMI < 25.0 and ≥ 25.0kg/m2, respectively) : 46%	225	Resistance and endurance training 16 weeks 3-5 endurance or mixed sessions of 30 min / week with at least 2 sessions with resistance activities. One session with weekly remote supervision by an APA professional trainer and unsupervised sessions with a physical activity partener.	Exercises targeting major muscle groups with elastic bands. 8 color-coded resistance level bands. Moderate intensity: speak comfortably and 50% of 1RM. Progression as appropriate. 1 week with lower intensity activity could be planned every 4 weeks to prevent patient exhaustion. 2-5 aerobic training of 30min per week including at least 2 stregnthening activities for all the major muscle groups	X
Lonbro et al., 2013b (Denmark)	RCT	41 Head and Neck Cancer patients RT Age: 55±7 (intervention), 58±7 (control) Sex: 5W/11M (intervention), 3W/17M (control) [Error in article] Nutrition: Weight loss (in kg of pre-treatment body weight): 8.5±5.7 (intervention), 7.4±5.0 (control)	41	Resistance training 12 (delayed exercise (DE)) or 24 (early exercise (EE)) weeks depending on the group allocation Supervision for 2-3 initial sessions and approximately 5 occasional supervisions. Patients were encouraged to complete all 30 training sessions within 12 weeks	7 Exercises targeting major muscle groups (leg press, knee extension, harmstring curls, chest press, sit ups, back extensions and lateral pull down). 2 sets at a load corresponding to 15 RM Progression as appropriate of the load to reach 3 sets of 8 RM	X		Haut niveau d'adhésion parce que les patients sont encouragés à compélter les 30 séances en 12 semaines mais ils peuvent prendre + de temps pour le faire. Dans Lonbro 2013a, en moy c'est 13 semaines mais variable de 12 à 20 semaines
Lonbro et al., 2013a (Denmark)	NRCT	30 Head and Neck Cancer Patients RT Age: 56 (27-72) (exercise intervention+creatine and protein powder), 59 (40-68) (exercise intervention) Sex: 5W/11M (exercise+nutrition), 2W/12M (exercise) Nutrition: Weight loss (in kg of pre-treatment body weight): 10.5±7.7 (exercise+nutrition), 8.5±7.5 (exercise)	30	Resistance training 12 weeks Unsupervised except for 2-3 initial sessions and approximately 5 occasional supervisions.	7 Exercises targeting major muscle groups (leg press, knee extension, harmstring curls, chest press, sit ups, back extensions and lateral pull down). 2 sets at a load corresponding to 15 RM Progression as appropriate of the load to reach 3 sets of 8 RM	Nutritional (On training days: Creatine (5g) + Protein powder (30g))
Naito et al., 2019 (Japan) - NRCT	NRCT	Pancreatic (n=6) and Non-small-cell lung (n=24) cancer patients CT Age: 75 (70-84) Sex: 10W/20M Nutrition: Cachexia (Fearon): n=12. Weight loss during the last 6 months: -3.0±6.8% of body weight	30	Resistance + Counselling to increase daily steps 8 weeks Daily home-based sessions	3-5 Exercises per day (calf raise, sit-to-stand, knee extension, knee raise, side leg raise) 3 sets of 10 reps. RPE 4/10. Progression as appropriate with enhancing number of exercises and add ankle weights.	Nutritional (ONS + counselling) Physical activity promotive counselling
Parmar et al., 2017 (Canada) - NRCT	NRCT Retrospective analysis	Gastrointestinal (n=104), lung (n=137), hematological (n=48) and other cancer patients NR Age: 65.2±13.3 Sex: 166W/208M Nutrition: Fearon: Precachexia (n=64), Cachexia (n=257), No cachexia (n=29), Unknown (n=24). Weight loss during the last 6 months: -10.2±9.8% of body weight	374	Resistance and endurance training 12 weeks 2 supervised sessions / week. Exercise guide to add home-based sessions.	Individualised intensity.	Nutritional (counselling)
Avancini et al., 2023 (Italy) - NRCT	NRCT	Pancreatic (n=7) and lung (n=5) cancer patients CT, RT, Surgery, Immunotherapy or targeted therapy Age: 57.6±7.4 Sex: 7W/5M Nutrition: Cachexia (EPCRC criteria): Yes (n=1) / No (n=11)	12	Resistance and endurance training 12 weeks 2 sessions of 60min / week. Session could be supervised totally or partially with weekly phone call and worksheet	Exercises (squats, pulleys, push presses, sit-ups, calf-raises …) 2-3 sets of 8-12 reps at body weight or resistance bands. RPE 3-5/10. Progression as appropriate	X
Parker et al., 2019 (USA) - NRCT	NRCT	50 pancreatic cancer patients Surgery+CT Age: 66±8 Sex: 24W/26M Nutrition: Weight loss ≥ 3kg in the last 6 months: n=37	50	Resistance and endurance training 16 weeks 2 home-based resistance sessions of 30min / week. 3 home-based endurance sessions of 20min / week	8 Exercises targeting major muscle groups with graded resistance tube or dumbbels 3 sets of 8-12 reps. RPE 12-13/20 Progression as appropriate	X
Sakamoto et al., 2024 (Japan) - NRCT	NRCT	1 Esophagus cancer patient Surgery+RT Age: 72 Sex: M Nutrition: Geriatric Nutritional Risk Index: 87.4	1	Resistance and endurance (stationary ergometer) training + Inspiratory muscle training 12 weeks 5 supervised resistance and endurance sessions of 45min / week. Twice daily for inspiratory muscle training	Exercises (shoulder and elbow flexion, squats, cuff raises, hip extension). 2 sets of 20 reps. RPE 13/20 Flexible	Nutritional (counselling)
Bland et al., 2021 (Australia) - NRCT	NRCT	Upper gastrointestinal (n=49), lung (n=38), colorectal (n=24) and other cancer patients NR Age: 67.2±12.0 Sex: 68W/94M Nutrition: Precachexia (n=7), Cachexia (n=83), Refactory cachexia (n=29), No cachexia (n=28), Unknown (n=15)	162	Resistance training Home-based session	NR	Nutritional (counselling) Pharmacological Physical activity education
Rosenberger et al., 2017 (Garmany) - NRCT	NRCT	Renal (n=16), gastrointestinal (n=2), pancreatic (n=1) and liver (n=1) cancer patients CT + TKI substances Age: 65±11 (intervention), 61±6 (control) Sex: 2W/8M (intervention), 2W/8M (control) Nutrition: Weight loss > 10% of body weight in 4 weeks (n=2)	20	Resistance training 12 weeks 2 supervised sessions of 60min / week	8 Exercises (leg press, leg extension, leg curls, bench press, pulldown, seated row, butterfly, shoulder rotation). 1 set of 20 reps for warm-up and then 2 sets of 12 reps.	X
Argudo et al., 2021 (Spain) - NRCT	NRCT	33 Esophagus cancer patients CT Age: 65±12 Sex: 7W/26M Nutrition: Weight loss ≥ 10% in the last 6 months: n=13. PG-SGA: A (n=15), B (n=13), C (n=5)	33	High intensity interval training + Respiratory muscle training 5 weeks 5 supervised HIIT sessions of 60min / week. Twice daily for respiratory muscle training	Warm-up and then 12x(1' at 80% of Wpeak, r: 2' at 40% of Wpeak)	Nutritional (ONS + counselling)
Luo et al., 2023 (Australia) - NRCT	NRCT	22 Pancreatic cancer patients CT and/or RT, and/or Surgery Age: 65.5 (53.5-71.0) Sex: 12W/10M Nutrition: Weight loss ≥ 10kg in the past 12 months: n=10	22	Resistance and endurance training 12 weeks 2 supervised sessions of 60 min (30min END + 30min RES) / week	6-10 Exercises (chest press, seated row, biceps curl, triceps extension, leg press, leg curl, leg extension, calf raise) 2-4 sets of 6-12 reps. Endurance training at 60-85% of HRmax. Progression as appropriate	Physical activity education to perform additional aerobic exercise
Parker et al., 2021 (USA) - NRCT	NRCT	97 Pancreatic cancer patients Surgery+CT Age: 67.7±6.8 (intervention), 65.0±8.9 (control) Sex: 14W/19M (intervention), 31W/33M (control) Nutrition: Sarcopenia: 21/33 (intervention), 40/64 (control)	97	Resistance and endurance training Until surgery 2 supervised resistance sessions of 30min / week. Endurance home-based by bouts of 20min.	8 Exercises (chest press, row, shoulder raises, biceps curls, triceps extensions, seated leg press, front and reverse hip lifts, abdominal rotations and seated crunches) with resistance tube 3 sets of 10-12 reps. RPE 12-13/20 Progression as appropriate	X
Glare et al., 2011 (Australia) - NRCT	NRCT	Colorectal, Upper gastrointestinal, lung and other cancer patients (n=54) CT only, CT+RT, RT only, No treatment Age: 62 (24-85) Sex: 17W/33M Nutrition: Weight loss in the last 6 months: -10.2 (0-27)%	54	Resistance and endurance training 8 weeks 2 supervised or home-based sessions / week	NR	Nutritional (ONS + counselling) Psychological support
Bland et al., 2024 (Canada) - NRCT Abstract	NRCT	17 Advanced cancer patients with cachexia Sex: 9W/8M Nutrition: Cachexia		Endurance training in virtual reality 8 weeks
			1936

## Sheet: Study Quality
Study	Q1	Q2	Q3	Q4	Q5	Q6	Q7	Q8	Q9	Q10	Q11	Total	Intern validity (Q2:Q9)	Results interpretability (Q10:Q11)
Capozzi et al., 2016 (Canada) - RCT	Y	Y	Y	Y	N	N	Y	N	Y	Y	Y	7	5	2	1
Grote et al., 2018 (Germany) - RCT	Y	Y	Y	Y	N	N	N	Y	Y	Y	Y	7	5	2	1
Hall et al., 2021 (UK) - RCT	Y	Y	Y	Y	N	N	N	N	Y	Y	Y	6	4	2	1
Kamel et al., 2020 (Egypt) - RCT	Y	Y	Y	Y	N	N	Y	Y	Y	Y	Y	8	6	2	1
Solheim et al., 2017 (Norway) - RCT	Y	Y	Y	N	N	N	N	Y	Y	Y	Y	6	4	2	1
Storck et al., 2020 (Swiss) - RCT	Y	Y	Y	N	N	N	N	Y	Y	Y	Y	6	4	2	1
Uster et al., 2018 (Swiss) - RCT	Y	Y	Y	Y	N	N	Y	Y	Y	Y	Y	8	6	2	1
Wiskemann et al., 2019 (Germany) - RCT	Y	Y	Y	Y	N	N	N	Y	Y	Y	Y	7	5	2	1
Steindorf et al., 2019 (Germany) - RCT	Y	Y	Y	Y	N	N	N	Y	Y	Y	Y	7	5	2	1
Fagevik Olsen et al., 2017 (Sweden) - RCT	Y	Y	Y	Y	N	N	N	N	Y	Y	Y	6	4	2	1
Arrieta et al., 2019 (France) - RCT	Y	Y	Y	Y	N	N	Y	Y	Y	Y	Y	8	6	2	1
De Lazzari et al., 2024 (Germany) - RCT	Y	Y	Y	Y	N	N	N	N	Y	Y	Y	6	4	2	1
Steindorg et al., 2022 (Germany) - RCT Abstract
Parent et al., 2025 (France) - RCT	Y	Y	Y	N (Low SMI + nbreux dans groupe APA)	N	N	Y	N	Y	Y	Y	6	4	2	1
Lonbro et al., 2013b (Denmark) - RCT	Y	Y	Y	Y (sauf Global Health qui est moindre dans le groupe early exercise)	N	N	Y	Y	Y	Y	Y	8	5	2	1
Lonbro et al., 2013a (Denmark) - NRCT	Y	N	N	N	N	N	N	N	Y	Y	Y	3	1	2	1
Naito et al., 2019 (Japan) - NRCT	Y	N	N	N	N	N	N	Y	Y	Y	Y	4	2	2	1
Parmar et al., 2017 (Canada) - NRCT	Y	N	N	N	N	N	N	N	N	Y	Y	2	0	2	1
Avancini et al., 2023 (Italy) - NRCT	Y	N	N	N	N	N	N	Y	Y	Y	Y	4	2	2	1
Parker et al., 2019 (USA) - NRCT	Y	N	N	N	N	N	N	Y	Y	N	N	2	2	0	1
Sakamoto et al., 2024 (Japan) - NRCT	N	N	N	N	N	N	N	Y	Y	N	N	2	2	0	0
Bland et al., 2021 (Australia) - NRCT	Y	N	N	N	N	N	N	Y	Y	Y	Y	4	2	2	1
Rosenberger et al., 2017 (Garmany) - NRCT	Y	N	N	Y	N	N	N	Y	Y	Y	Y	5	3	2	1
Argudo et al., 2021 (Spain) - NRCT	Y	N	N	N	N	N	N	Y	Y	Y	Y	4	2	2	1
Luo et al., 2023 (Australia) - NRCT	Y	N	N	N	N	N	N	N	Y	Y	Y	3	1	2	1
Parker et al., 2021 (USA) - NRCT	Y	N	N	N	N	N	Y	Y	N	Y	Y	4	2	2	1
Glare et al., 2011 (Australia) - NRCT	Y	N	N	N	N	N	N	Y	Y	N	N	2	2	0	1
Bland et al., 2024 (Canada) - NRCT Abstract
											Mean	5.19231	3.38462	1.76923
												2.0595	1.72225	0.651625

## Sheet: Results-Feasibility
Reference	Eligibility rate	Recruitment rate	Completion rate: all	Completion rate: GI	Completion rate: GC	Compliance rate: all	Compliance rate: END	Compliance rate: RES	Compliance: Supervised sessions	Compliance: Home-based sessions	Safety: SAEs	Safety: AEs	Safety: SAEs GI	Safety: SAEs GC	Safety: Aes GI	Safety: Aes GC	Satisfaction
Capozzi, 2016 (Canada)	28.35	47	65	66	71	58.35					NR	NR					Program satisfaction : All : 4.9±0.4/5 GI: 4.8±0.6 GC: 5.0±0.0
Glare, 2011 (Australie)	NR	91	58	58	NA	NR	NR	NR	NR	NR	NR	NR					Program helpful and that recommendations provided were not too overwhelming. Important to them.
Grote, 2018 (Allemagne)	NR	20	100	100	100	90					0	3			3
Hall, 2021 (UK)	76.03	49	64.44	69.56	59.09	END+RES: <50%: n=1 (5%), ≥50-79%: n=4 (19%), ≥80%: n=16 (76%)	END: <50%: n=1 (5%), ≥50-79%: n=2 (10%), ≥80%: n=18 (86%)	RES: <50%: n=1 (5%), ≥50-79%: n=3 (14%), ≥80%: n=17 (81%)			0	39			23	20
Kamel, 2020 (Égypte)	86.66	53	82.5	85	80	85					NR	NR
Naito, 2019 (Japon)	65.21	54	97	97	NA	96.7					4	5
Parmar, 2017 (Canada)	NR	NR	43	43	43	NR	NR	NR	NR	NR	NR	NR
Solheim, 2017 (Norvège)	NR	11.5	89	92	85.7	60					0	12			7	5
Storck, 2020 (Suisse)	43.96	24.18	79	79	NA	78.88			70.83	95	0	12			6	6
Uster, 2018 (Suisse)	36.01	36.02	86.2	96.55	75.89	67					0	0
Wiskemann, 2019 (Allemagne)	NR	21	74	74	NA	74			64.1	78.4		1				1
Avancini, 2023 (Italie)	NR	50	100	100	NA	84	85	82	87	79	0	3			3
Steindorf, 2019 (Allemagne)	NR	21.38	72.3	71.35	77.3	66.5			73.6	87.5	0	0
Fagevik Olsen, 2017 (Suède)	96.03	93.81	67.18	66.66	67.64	NR	NR	NR	NR	NR	0	0
Parker, 2019 (USA)	NR	94.33				51	81	21			NR	NR
Arrieta, 2019 (France)	NR	66.59	82.72	84.76	80.66	81.1					NR	NR
Sakamoto, 2024 (Japan)	NR	NR	NR	NR	NA	NA	NA	NA	NA	NA	0	2			2
De Lazzari, 2024 (Germany)	61.9	78.84	76	75	76.19	75			83	71	12	93	6	6	39	54
Bland, 2021 (Australia)	NR	NR	NR	NR	NA	NA	NA	NA	NA	NA		NA
Rosenberger (Allemagne)	69.35	58.13	80	90.9	71.42	81					0	2			2
Argudo, 2021	NR	82.5	93.93	93.93		77.6			77.6		0	9
Luo, 2023	NR	57.89	50	50		55	NA (mixte)	NA (mixte)	55		14	16
Parker, 2021 (USA)	NR	NR	57.89	57.89	57.89	56.06	85	27			NR	NR
Parent, 2025 (France)	NR	71.88	128	56.03	57.79	75.3					1	1	0	1	0	1
Lonbro, 2013b (Denmark)	NR	21.46	87.8	95	80.95	91					0	0	0	0	0	0		Compliance un peu supérieure si DE : 98% vs 91% pour early exercise
Lonbro, 2013a (Denmark)	NR	27.52	70			97					0	0
Variables	Eligibility rate	Recruitment rate	Completion rate: all	Completion rate: GI	Completion rate: GC	Compliance rate: all	Compliance rate: END	Compliance rate: RES	Compliance: Supervised sessions	Compliance: Home-based sessions	Safety: SAEs	Safety: AEs	Safety: SAEs GI	Safety: SAEs GC	Safety: AEs GI	Safety: AEs GC	Satisfaction
Moyennes all	62.6111	51.4105	78.433	77.3468	72.3013	75.0245	83.6667	43.3333	73.0186	82.18	31	198	6	7	85	87	3 articles. PA intervention helpful, positive experience, high satisfaction
	22.7959	26.3234	18.8416	17.4216	13.8338	13.9287	2.3094	33.6204	10.9957	9.24727	4.33352	22.5832	3.4641	3.21455	12.6425	19.5692	#DIV/0!
	17	4	2	2	0	3	3	3	3	3	7	7	0	0	0	0

## Sheet: Feuil5
Reference	Eligibility rate	Recruitment rate	Completion rate: all	Completion rate: GI	Completion rate: GC	Compliance rate: all	Compliance rate: END	Compliance rate: RES	Compliance: Supervised sessions	Compliance: Home-based sessions	Safety: SAEs	Safety: AEs	Safety: SAEs GI	Safety: SAEs GC	Safety: Aes GI	Safety: Aes GC
Capozzi, 2016 (Canada)	28.35	47	65	66	71	58.35					NR	NR
Glare, 2011 (Australie)	NR	91	58	58	NA	NR	NR	NR	NR	NR	NR	NR
Grote, 2018 (Allemagne)	NR	20	100	100	100	90					0	3			3
Hall, 2021 (UK)	76.03	49	64.44	69.56	59.09	END+RES: <50%: n=1 (5%), ≥50-79%: n=4 (19%), ≥80%: n=16 (76%)	END: <50%: n=1 (5%), ≥50-79%: n=2 (10%), ≥80%: n=18 (86%)	RES: <50%: n=1 (5%), ≥50-79%: n=3 (14%), ≥80%: n=17 (81%)			0	39			23	20
Kamel, 2020 (Égypte)	86.66	53	82.5	85	80	85					NR	NR
Naito, 2019 (Japon)	65.21	54	97	97	NA	96.7					4	5
Parmar, 2017 (Canada)	NR	NR	43	43	43	NR	NR	NR	NR	NR	NR	NR
Solheim, 2017 (Norvège)	NR	11.5	89	92	85.7	60					0	12			7	5
Storck, 2020 (Suisse)	43.96	24.18	79	79	NA	78.88			70.83	95	0	12			6	6
Uster, 2018 (Suisse)	36.01	36.02	86.2	96.55	75.89	67					0	0
Wiskemann, 2019 (Allemagne)		21	74	74	NA	74			64.1	78.4	0	1				1
Avancini, 2023 (Italie)	NR	50	100	100	NA	84	85	82	87	79	0	3			3
Steindorf, 2019 (Allemagne)	NA	21.38	72.3	71.35	77.3	66.5			73.6	87.5	0	0
Fagevik Olsen, 2017 (Suède)	96.03	93.81	67.18	66.66	67.64	NR	NR	NR	NR	NR	0	0
Parker, 2019 (USA)	NR	94.33				51	81	21			NR	NR
Arrieta, 2019 (France)	NR	66.59	82.72	84.76	80.66	81.1					NR	NR
Sakamoto, 2024 (Japan)	NR	NR	NR	NR	NA	NR			NA	NA	0	2			2
De Lazzari, 2024 (Germany)	61.9	78.84	76	75	76.19	75			83	71	12	93	6	6	39	54
Bland, 2021 (Australia)	NR	NR	NR	NR	NA	NA	NA	NA	NA	NA		NA
Rosenberger (Allemagne)	69.35	58.13	80	90.9	71.42	81					0	2			2
Argudo, 2021	NR	82.5	93.93	93.93		77.6					0	9
Luo, 2023	NR	57.89	50	50		55	NA (mixte)	NA (mixte)			14	16
Parker, 2021 (USA)	NR	NR	57.89	57.89	57.89	56.06	85	27			NR	NR
Parent, 2025 (France)	NR
Lonbro, 2013b (Denmark)	NR
Lonbro, 2013a (Denmark)	NR
Variables	Eligibility rate	Recruitment rate	Completion rate: all	Completion rate: GI	Completion rate: GC	Compliance rate: all	Compliance rate: END	Compliance rate: RES	Compliance: Supervised sessions	Compliance: Home-based sessions	Safety: SAEs	Safety: AEs	Safety: SAEs GI	Safety: SAEs GC	Safety: AEs GI	Safety: AEs GC
Moyennes all	62.6111	53.1668	75.908	77.53	72.7523	72.7759	83.6667	43.3333	75.706	82.18	30	197	6	6	85	86
	22.7959	26.4638	16.3302	17.1787	14.1162	13.3745	2.3094	33.6204	9.26913	9.24727	4.59814	24.2895	NA	NA	13.4051	21.7876

## Sheet: Summary_Outcomes
Study	Outcomes	Summary	Effects Groups*Time
Capozzi et al., 2016 (Canada) - RCT	Body stature and composition: Body Mass Index (BMI) (kg/m2), Lean Mass (LM) (DEXA (kg)) Aerobic functional capacity (6MWT (m)), Lower limbs strength (30s-STS (m)): Upper limbs strength (Dynamomètre handgrip (kg)): Flexibility (Standardized trunk-forward-flexion sit and reach using Dillon flexometer (cm)): Quality of life: FACT-An (Anemia) (score FACT-An TOI (Trial Outcomes Index considers the sum…	BMI: LM (DEXA): FM (DEXA): Aerobic functional capacity (6MWT): UL Strength (Handgrip): LL Strength (30s-STS): Flexibility (Dillion flexometer): QoL (FACT-An, FACT HNSI-22): Depression (CES-D): Nutrition (PG-SGA): PA level (Godin's Leisure Time Exercise):	BMI: NS (p=.698) LM (DEXA): NS (p=.756) FM (DEXA): NS (p=.741) Aerobic functional capacity (6MWT): NS (p=.687) UL Strength (Handgrip): NS (p=.086) LL Strength (30s-STS): NS (p=.079) Flexibility (Dillion flexometer): NS (p=.060) QoL (FACT-An, FACT HNSI-22): NS (p=.751, p=.503) Depression (CES-D): NS (p=.519) Nutrition (PG-SGA): NS (p=.846) PA level (Godin's Leisure Time Exercise): IG > CG (p=.009)
Grote et al., 2018 (Germany) - RCT	Body composition: LM (BIA) Upper limbs strength: Isometric maximal muscle strength - Elbow flexion (Hand-held dynamometry (kg)) Aerobic functional capacity (6MWT (m)): Quality of Life: Functional Assessment of Anorexia/Cachexia Therapy (FAACT) questionnaire Fatigue: Multidimensional Fatigue Inventory (MFI)	LM (BIA): FM (BIA): QoL (FAACT): Fatigue (MFI):	LM (BIA): NS (p=.545) FM (BIA): NS (p=.267) QoL (FAACT): NS (p=.891) Fatigue (MFI): NS (all p>.05)
Hall et al., 2021 (UK) - RCT	Body stature: Weight (kg) Speed and coordination: Time up and go test (TUG) Aerobic functional capacity: 2min walk test (TMWT) Functional capacité: Life Space Assessment (LSA) questionnaire. PA level: PA monitor (Fitbit, daily step count) Quality of life: EORTC QLQ-C15-PAL, EQ-5DL, EQ-VAS questionnaires. Nutritional status: abridged Patient generated subjective global assessment (abPG-SGA), nutri…	Weight: Speed (TUG): Aerobic functional capacity (TMWT): Functional capacity (LSA): QoL (QLQ-C15, EQ-5DL, EQ-VAS): Nutrition (abPG-SGA, AveS): PA level (Podometer, Fitbit):	Weight: NS (p=.184) Speed (TUG): NS (p=.767) Aerobic functional capacity (TMWT): NS (p=.484) Functional capacity (LSA): NS (p=1.0) QoL (QLQ-C15, EQ-5DL, EQ-VAS): NS (p=.846) Except Emotional functioning IG > CG (p=.006) Nutrition (abPG-SGA, AveS): NS (p=.249, p=.398) PA level (Podometer, Fitbit): NS (p=.548)
Kamel et al., 2020 (Egypt) - RCT	Body composition: Lean mass (kg), Body fat (%) Muscle strength: Isometric and isokinetic muscle strength (dynamometer). Functional capacity: Aerobic functional capacity (400m walk (s)), Gait speed (6-m walk test (s)), Five-time-sit-to-stand (5-STS (s))	LM, FM (BIA): UL & LL strength (dynamometer, 5-STS): Aerobic functional capacity (400m walk): Speed (6m walk test):	LM (BIA): Positive (p=.001) FM (BIA): NS (p=.55) UL & LL Strength (dynamometer): Positive (p=.001) LL Strength (5-STS): Positive (p=.001) Aerobic functional capacity (400m walk): Positive (p=.005) Speed (6m walk test): Positive (p.001)
Solheim et al., 2017 (Norway) - RCT	Body stature and composition: Weight (kg), BMI (kg/m2), Muscle mass (CT Scan, Lumbar skeletal muscle mass index (cm2)) Nutrition status: AveS and aPG-SGA score Functional capacity: Aerobic functional capacity (6MWT (m)) Muscular strength : Grip strength (Handgrip dynamometer (kg)) Fatigue: Fatigue score (0-10) PA level: Electronic accelerometer (ActivPAL)	Weight: Muscle mass (CT Scan): UL Strength (Handgrip): Aerobic functional capacity (6MWT): Nutrition (aPG-SGA, AveS): PA level (accelerometer, ActivPAL): Fatigue (EN):	Weight: Positive (p<.001) Muscle mass (CT Scan): Positive (p=.030) UL Strength (Handgrip): NS (p=.69) Aerobic functional capacity (6MWT): NS (p=.32) Nutrition (aPG-SGA, AveS): NS (p=.91, p=.65) PA level (accelerometer, ActivPAL): NS (p=.50) Fatigue (EN): NS (p=.33)
Storck et al., 2020 (Swiss) - RCT	Body stature and composition: BMI (kg/m2), Body composition (BIA) Muscular strength: Grip strength (Handgrip dynamometer (kg)) Functional capacity: Proximal lower limb strength and endurance (60-seconds sit-to-stand test (60s-STS (n))), Mobility (Time Up and Go test (TUG (s)), Short physical performance battery (SPPB, including 3 measurements: balance, gait speed and 5-times sit-to-stand) Quality…	Weight: LM and FM (BIA): UL Strength (Handgrip): LL Strength (60s-STS): Functional capacity (SPPB): Speed (TUG): QoL (QLQ-C30): Nutrition (NRS-2002, 3-day food diary): Fatigue (BFI):	Weight: NS (p>.05) LM (BIA): NS (p>.05) FM (BIA): NS (p>.05) UL Strength (Handgrip): Positive at 3-month (p<.001), NS at 6-month (p=.284) LL Strength (60s-STS): NS at 3 (p=.824) and 6-month (p=.218) Functional capacity (SPPB): NS at 3 (p=.184) and 6-month (p=.986) Speed (TUG): NS at 3 (p=.065) and 6-month (p=.735) QoL (QLQ-C30): NS (all p>.05). Except Dyspnea: Positive effect in IG (p=.013) Nutri…
Uster et al., 2018 (Swiss) - RCT	Body stature: Weight (kg) Muscular strength: Grip strength (Handgrip dynamometer (kg)), 1RM leg press (kg) Functional capacity: 30s-STS (n), Aerobic functional capacity (6MWT (m)) Quality of life: EORTC QLQ-C30 Nutrition status: Dietary intake (three-day food diary)	Weight: UL Strength (Handgrip): LL Strength (1RM Leg press, 30s-STS): Aerobic functional capacity (6MWT): QoL (QLQ-C30): Nutrition (3-day food diary):	Weight: NS(p>.05) UL Strength (Handgrip): NS(p>.05) LL Strength (1RM Leg press, 30s-STS): NS(p>.05) Aerobic functional capacity (6MWT): NS(p>.05) QoL (QLQ-C30): NS(p>.05). Except Nausea and Vomitting: Positive effect in IG (p<.001) Nutrition (3-day food diary): Positive (p=.01)
Wiskemann et al., 2019 (Germany) - RCT	Strength: Maximal isokinetic peak torque (MIPT) and maximal voluntary isometric contraction (MVIC) (Isokinetic dynamometer). Functional capacity: Cardiopulmonary exercise testing (CPET), Aerobic functional capacity (6MWT (m))	UL & LL Strength (isokinetic dynamometer): Aerobic functional capacity (6MWT, CPET):	UL Strength (isokinetic dynamometer): Positive in IGS (p=.02) LL Strength (isokinetic dynamometer): Positive in IGS (p=.01) and IGH (p=.04) Aerobic functional capacity (6MWT): NS (p>.05)	UL Strength: IGS > IGH (p.03)
Steindorf et al., 2019 (Germany) - RCT	Body stature: Weight (kg) Quality of Life: EORTC QLQ-C30 and Pancreatic-specific module (PAN26) Fatigue: Multidimensional Fatigue Inventory (MFI)	QoL (QLQ-C30, PAN26): Fatigue (MFI):	QoL (QLQ-C30, PAN26): Positive in Global QoL, Physical functioning, Cognitive functioning, Sleep problems (p<.05) Fatigue (MFI): Positive in Physical fatigue, Reduced Activity and Reduced Motivation (p<.05).	QoL: IGS = IGH (p>.05) Fatigue: IGS = IGH (p>.05)
Fagevik Olsen et al., 2017 (Sweden) - RCT	Functional capacity: Physical function (Disability Rating Index (DRI)), Respiratory capacity (Spirometry with Forced vital capacity (FVC), Forced expiratory volume in 1s (FEV1), Peak expiratory flow (PEF)), Range of motion (thoracic flexion and extension), 10 Stands-up from a chair (s), 10 Heel rising (s). Muscular strength: Grip strength (Handgrip dynamometer (kg)) Pain: Visual analog scale (VAS…	UL Strength (Handgrip): LL Strength (10 Stands-up from a chair, 10 Heel rising): Functional capacity (Disability Rating Index): Mobility (Thoracic flexion and extension): QoL (QLQ-C30): PA level (6 levels scale): Pain (VAS):	UL Strength (Handgrip): NS (p>.05) LL Strength (10 Stands-up from a chair, 10 Heel rising): NS (p>.05) Functional capacity (Disability Rating Index): NS (p>.05) Mobility (Thoracic flexion and extension): Positive (p<.05) QoL (QLQ-C30): Positive in Role functioning. Negative in Global QoL and Appetite Loss (p<.05) PA level (6 levels scale): NS (p>.05) Pain (VAS): Positive (p<.05)
Arrieta et al., 2019 (France) - RCT	Functional capacity: Short Physical Performance Battery (SPPB), Gait speed during a 4m walk (s) PA level: IPAQ	Functional capacity (SPPB): Speed (4m walk): PA level (IPAQ):	Functional capacity (SPPB): NS (p=.772) Speed (4m walk): NS (p=.171) PA level (IPAQ): NS (p=.856)
De Lazzari et al., 2024 (Germany) - RCT	Muscular strength : 1RM of leg press, bench press, crunch, back extension, latissimus pulldown, handgrip strength Functional capacity: 1-minute-Sit-to-Stand (1-m-STST) Quality of life: EORTC QLQ-C30 PA level: Physical Activity, Exercise and Sport Questionnaire (BSA)	UL Strength (Handgrip): LL Strength (1RM Leg press, 60s-STS): QoL (QLQ-C30): PA level (BSA):	UL Strength (Handgrip): NS (Right arm: p=.502, Left arm: p=.429) LL Strength (1RM Leg press, 60s-STS): Positive (all p<.03) QoL (QLQ-C30): NS. Except Positive effects in Fatigue (p=.012) and Constipation (p=.045) symptoms PA level (BSA): Positive (p=.019)
Steindorg et al., 2022 (Germany) - RCT Abstract
Parent et al., 2025 (France) - RCT	Body stature and composition: Weight, Muscle mass (Skeletal Muscle Index (SMI), CT-Scan)
Lonbro et al., 2013b (Denmark) - RCT	Body stature and composition: Lean body mass (DEXA) Strength: Maximal knee extensor (KE) and flexor (KF) strength (isokinetic dynamometry) Functional performance: 10m maximal gait speed, 30s-STS, maximal stair climbing, 30s maximal arm curls Quality of life: EORTC QLQ-C30
Lonbro et al., 2013a (Denmark) - RCT	LM and FM (DEXA) Muscle strength: Maximal knee extensor (KE) and flexor (KF) strength (isokinetic dynamometry) Functional performance: 10m maximal gait speed, 30s-STS, maximal stair climbing, 30s maximal arm curls Nutrition: four-day diet registration
Naito et al., 2019 (Japan) - NRCT	Body stature and composition: BMI (kg/m2), Muscle mass (CT Scan, Lumbar skeletal muscle mass index (cm2)) Nutrition status: Mini Nutritional Assessment (MNA), Calorie intake (2 day diet diaries or 24h recall method and Nutrition Impact Symptoms (NIS)) Muscular strength : Grip strength (Handgrip dynamometer (kg)) Functional capacity: Five-time-sit-to-stand (5-STS (s)), Aerobic functional capacity …	BMI: Muscle mass (CT Scan): UL Strength (Handgrip): LL Strength (5-STS): Speed (5m gait speed): Aerobic functional capacity (6MWT): Nutrition (MNA, 2-day diet diary): PA level (accelerometer):	BMI: NS (p>.05) Muscle mass (CT Scan): NS (p>.05) UL Strength (Handgrip): Positive (p<.05) LL Strength (5-STS): Negative (p<.05) Speed (5m gait speed): NS (p>.05) Aerobic functional capacity (6MWT): NS (p>.05) Nutrition (MNA, 2-day diet diary): NS (p>.05) PA level (accelerometer): Positive in Daily steps and Time spent in MVPA (p<.05)
Parmar et al., 2017 (Canada) - NRCT	Body stature: Weight (kg) Quality of life: FAACT (Trial Outcome Index (TOI): PWB, FWB and (Anorexia-Cachexia subscales) ACS)	Weight: QoL (FAACT):	Weight: NS (p>.05) QoL (FAACT): Positive (p<.01)
Avancini et al., 2023 (Italy) - NRCT	Body stature: Weight (kg), BMI (kg/m2), Waist-hip ratio Strength: Maximal voluntary isometric contraction (UL: Handgrip strength test (kg); LL: Isometric leg press test (kg)) Functional capacity: Aerobic functional capacity (6MWT (m)). Flexibility: Back Scratch test (cm), Chair sit and reach test (cm) Quality of Life: EORTC QLQ-C30 PA Level: Godin's Shepard Leisure Time Exercise Questionnaire	Weight, BMI: UL Strength (Handgrip): LL Strength (Leg Press test): Aerobic functional capacity (6MWT): Flexibility (Back Screatch test): QoL (QLQ-C30): PA level (Godin's Leisure Time Exercise Questionnaire):	Weight: NS (p=.436) BMI: NS (p=.406) UL Strength (Handgrip): NS (Right arm: p=.387, Left arm: p=.494) LL Strength (Leg Press test): NS (p=.098) Aerobic functional capacity (6MWT): Positive (p=.021) Flexibility (Back Screatch test): NS (all p>.05) QoL (QLQ-C30): Positive in Emotional (p=.004) and Social functioning (p=.003) PA level (Godin's Leisure Time Exercise Questionnaire): Positive in Modera…
Parker et al., 2019 (USA) - NRCT	PA level: Accéléromètre (ActiGraph GT3X+), IPAQ-SF, Carnet d'AP (Research Electronic Data Capture (REDCap) or paper)	PA level (accelerometer (ActiGraph GT3X+), IPAQ-SF, PA diary):	PA level (accelerometer (ActiGraph GT3X+)): NS (p>.05) PA level (IPAQ-SF): NS (p=.08) PA level (PA diary): NS (p>05)
Sakamoto et al., 2024 (Japan) - NRCT	Body stature and composition: Muscle mass (Appendicular skeletal muscle mass index (BIA, kg/m2)) Muscular strength : Grip strength (Handgrip dynamometer (kg)) Functional capacity: Five-time-sit-to-stand (5-STS (s)), Aerobic functional capacity (6MWT (m)), 10m gait speed (m/s), Short Physical Performance Battery (SPPB) Nutrition status: GNRI	Muscle mass (BIA): UL Strength (Handgrip): LL Strength (5-STS): Aerobic functional capacity (6MWT): Speed (10m gait speed): Functional capacity (SPPB): Nutrition (GNRI):	Muscle mass (BIA): Negative UL Strength (Handgrip): Negative LL Strength (5-STS): Positive Aerobic functional capacity (6MWT): Positive Speed (10m gait speed): NS Functional capacity (SPPB): NS Nutrition (GNRI): Positive
Bland et al., 2021 (Australia) - NRCT	Body stature: Weight (kg) Muscular strength : Handgrip strength (kg) Functional capacity: 30s-STS test (n) Quality of life: European Organization for Research and Treatment of Cancer - QoL Questionnaire Core 15 Palliative Care (EORTC QLQ-C15-PAL) and Functional Assessment Anorexia/Cachexia Therapy (FAACT)	Weight: UL Strength (Handgrip): LL Strength (30s-STS): QoL (QLQ-C15-PAL, FAACT):	Weight: NS (p=.904) UL Strength (Handgrip): NS (p=.734) LL Strength (30s-STS): NS (p=.133) QoL (QLQ-C15-PAL, FAACT): QLQ-C15-PAL: Positive in Overall QoL, Global Health Status, Physical and Emotional functioning, Fatigue, Pain, Nausea/Vomiting, Dyspnea, Insomnia, Appetite loss symptoms (all p<.05). FAACT: Positive in PW, EW, FW, anorexia/cachexia symptoms (all p<.05)
Rosenberger et al., 2017 (Garmany) - NRCT	Body stature: Weight (kg) Muscular strength : Maximal voluntary isometric contraction (MVIC) and Maximal isokinetic peak torque (MIPT) (Knee extensors and elbow flexors strength (Isokinetic dynamometer)) Functional capacity: Cardiorespiratory fitness (Maximal cardiopulmonary exercise test (CPET)) Quality of life: European Organization for Research and Treatment of Cancer - QoL Questionnaire (EORT…	Weight: UL Strength (Elbow flexors strength (Isokinetic dynamometer)): LL Strength (Knee extensors strength (Isokinetic dynamometer)): Functional capacity (CPET): QoL (QLQ-C30): Fatigue (MFI): Depression (CES-D):	Weight: Positive (p=.05) UL Strength (Elbow flexors strength (Isokinetic dynamometer)): MVIC: NS (p=.286). MIPT: NS (p=.598) LL Strength (Knee extensors strength (Isokinetic dynamometer)): MVIC: Positive (p=.005). MIPT: NS (p=.083) Functional capacity (CPET): NS of VO2peak (p=.459) and VT (p=.417) QoL (QLQ-C30): NS (all p>.05) Fatigue (MFI): NS (all p>.05) Depression (CES-D): NS (p=.384)
Argudo et al., 2021 (Spain) - NRCT	Functional capacity: Cardiorespiratory fitness (Maximal cardiopulmonary exercise test (CPET)), Aerobic functional capacity (6MWT (m)). Muscular strength: Respiratory muscle strength, Grip strength (Handgrip dynamometer (kg)), Quadriceps strength (specific single leg exercises: quadriceps maximum voluntary contraction (QMVC) (isometric dynamometer)) Quality of life: EORTC QLQ-C30	UL Strength (Handgrip): LL Strength (Isometric dynamometer): Aerobic functional capacity (6MWT): Functional capacity (CPET): QoL (QLQ-C30):	UL Strength (Handgrip): NS (p>.05) LL Strength (Isometric dynamometer): NS (p>.05) Aerobic functional capacity (6MWT): Positive (p<.05) Functional capacity (CPET): Positive in VO2peak, Wpeak, VEpeak (p<.05) QoL (QLQ-C30): Positive in Social and Role functioning, Appetite loss and fatigue symptoms (p<.05)
Luo et al., 2023 (Australia) - NRCT	Body stature and composition: Weight (kg), lean mass and fat mass (DXA) Muscular strength : Lower body (1RM leg press), Upper body (1RM chest press and seated row) Functional capacity: 400m-walk, 6-m usual and fast-pace walk, 6-m backward tandem walk, 5 times sti-to-stand and stair climb. Static balance: NeuroCom Sensory Organization Test Quality of life: 36-Item Short-Form Health Survey (SF-36),…	Weight: LM and FM (DXA): UL Strength (1RM chest press and seated row): LL Strength (1RM leg press, 5-STS): Aerobic functional capacity (400m walk): Speed (6m fast pace walk): Static balance (NeuroCom Sensory Organization Test): QoL (SF-36, FACT-Hep): Fatigue (Pittsburgh Sleep Quality Index, FACIT-F): Anxiety (BSI-18):	LM (DXA): NS (p=.465) FM (DXA): NS (p=.148) UL Strength (1RM chest press and seated row): NS (p=.496) and Positive (p=.036) LL Strength (1RM leg press, 5-STS): Positive (p=.008 and p=.014) Aerobic functional capacity (400m walk): Positive (p=.009) Speed (6m fast pace walk): Positive (p=.042) Static balance (NeuroCom Sensory Organization Test): Positive (p=.042) QoL (SF-36, FACT-Hep): NS (all p>.0…
Parker et al., 2021 (USA) - NRCT	Body stature and composition: BMI (kg/m2), Skeletal muscle quantity (Skeletal muscle index (SMI, cm2/m2)) and quality (Skeletal muscle density (SMD, HU)) with CT Scan.	BMI: SMD and SMI (CT Scan):	BMI: NS (p=.30) SMI (CT Scan): Positive (p=.03) SMD (CT Scan): NS (p=.20)
Glare et al., 2011 (Australia) - NRCT	Body stature and composition: Weight (kg), BMI, Fat mass (%), Fat free mass, (BIA) Nutrition status: Patient-generated subjective global assessment (PG-SGA) Muscular Strength: Handgrip strength (Hand-held dynamometer (kg)) Functional capacity: Aerobic functional capacity (6MWT (m)), Karnofsky Performance Status (KPS) score Symptoms: Edmonton Symptom Assessment Schedule (ESAS)	Weight, BMI: FFM and FM (BIA): UL Strength (Handgrip): Aerobic functional capacity (6MWT): Functional capacity (KPS): Symptoms (ESAS):	Weight: NS UL Strength (Handgrip): Positive Aerobic functional capacity (6MWT): Positive Functional capacity (KPS): NS Symptoms (ESAS): Positive in Breathless, nausea, drowsiness and appetite
Bland et al., 2024 (Canada) - NRCT Abstract

## Sheet: TableRCT&NRCTEffects
RCT	Effects Group*Time	Comment
Capozzi et al., 2016 (Canada) - RCT	BMI: NS (p=.698) LM (DEXA): NS (p=.756) FM (DEXA): NS (p=.741) Aerobic functional capacity (6MWT): NS (p=.687) UL Strength (Handgrip): NS (p=.086) LL Strength (30s-STS): NS (p=.079) Flexibility (Dillion flexometer): NS (p=.060) QoL (FACT-An, FACT HNSI-22): NS (p=.751, p=.503) Depression (CES-D): NS (p=.519) Nutrition (PG-SGA): NS (p=.846) PA level (Godin's Leisure Time Exercise): IG > CG (p=.009)
Grote et al., 2018 (Germany) - RCT	LM (BIA): NS (p=.545) FM (BIA): NS (p=.267) QoL (FAACT): NS (p=.891) Fatigue (MFI): NS (all p>.05)
Hall et al., 2021 (UK) - RCT	Weight: NS (p=.184) Speed (TUG): NS (p=.767) Aerobic functional capacity (TMWT): NS (p=.484) Functional capacity (LSA): NS (p=1.0) QoL (QLQ-C15, EQ-5DL, EQ-VAS): NS (p=.846) Except Emotional functioning IG > CG (p=.006) Nutrition (abPG-SGA, AveS): NS (p=.249, p=.398) PA level (Podometer, Fitbit): NS (p=.548)
Kamel et al., 2020 (Egypt) - RCT	LM (BIA): Positive (p=.001) FM (BIA): NS (p=.55) UL & LL Strength (dynamometer): Positive (p=.001) LL Strength (5-STS): Positive (p=.001) Aerobic functional capacity (400m walk): Positive (p=.005) Speed (6m walk test): Positive (p.001)
Solheim et al., 2017 (Norway) - RCT	Weight: Positive (p<.001) Muscle mass (CT Scan): Positive (p=.030) UL Strength (Handgrip): NS (p=.69) Aerobic functional capacity (6MWT): NS (p=.32) Nutrition (aPG-SGA, AveS): NS (p=.91, p=.65) PA level (accelerometer, ActivPAL): NS (p=.50) Fatigue (EN): NS (p=.33)
Storck et al., 2020 (Swiss) - RCT	Weight: NS (p>.05) LM (BIA): NS (p>.05) FM (BIA): NS (p>.05) UL Strength (Handgrip): Positive at 3-month (p<.001), NS at 6-month (p=.284) LL Strength (60s-STS): NS at 3 (p=.824) and 6-month (p=.218) Functional capacity (SPPB): NS at 3 (p=.184) and 6-month (p=.986) Speed (TUG): NS at 3 (p=.065) and 6-month (p=.735) QoL (QLQ-C30): NS (all p>.05). Except Dyspnea: Positive effect in IG (p=.013) Nutri…
Uster et al., 2018 (Swiss) - RCT	Weight: NS(p>.05) UL Strength (Handgrip): NS(p>.05) LL Strength (1RM Leg press, 30s-STS): NS(p>.05) Aerobic functional capacity (6MWT): NS(p>.05) QoL (QLQ-C30): NS(p>.05). Except Nausea and Vomitting: Positive effect in IG (p<.001) Nutrition (3-day food diary): Positive (p=.01)
Wiskemann et al., 2019 (Germany) - RCT	UL Strength (isokinetic dynamometer): Positive in IGS (p=.02) LL Strength (isokinetic dynamometer): Positive in IGS (p=.01) and IGH (p=.04) Aerobic functional capacity (6MWT): NS (p>.05)	UL Strength: IGS > IGH (p.03)
Steindorf et al., 2019 (Germany) - RCT	QoL (QLQ-C30, PAN26): Positive in Global QoL, Physical functioning, Cognitive functioning, Sleep problems (p<.05) Fatigue (MFI): Positive in Physical fatigue, Reduced Activity and Reduced Motivation (p<.05).	QoL: IGS = IGH (p>.05) Fatigue: IGS = IGH (p>.05)
Fagevik Olsen et al., 2017 (Sweden) - RCT	UL Strength (Handgrip): NS (p>.05) LL Strength (10 Stands-up from a chair, 10 Heel rising): NS (p>.05) Functional capacity (Disability Rating Index): NS (p>.05) Mobility (Thoracic flexion and extension): Positive (p<.05) QoL (QLQ-C30): Positive in Role functioning. Negative in Global QoL and Appetite Loss (p<.05) PA level (6 levels scale): NS (p>.05) Pain (VAS): Positive (p<.05)
Arrieta et al., 2019 (France) - RCT	Functional capacity (SPPB): NS (p=.772) Speed (4m walk): NS (p=.171) PA level (IPAQ): NS (p=.856)
De Lazzari et al., 2024 (Germany) - RCT	UL Strength (Handgrip): NS (Right arm: p=.502, Left arm: p=.429) LL Strength (1RM Leg press, 60s-STS): Positive (all p<.03) QoL (QLQ-C30): NS. Except Positive effects in Fatigue (p=.012) and Constipation (p=.045) symptoms PA level (BSA): Positive (p=.019)
Parent et al., 2025 (France) - RCT	Body composition: NS (p=.89)
Lonbro et al., 2013 (Denmark) - RCT	Lean body mass (DEXA): Positive (p=.005) Isometric KE: Positive (p=.025) Isometric KF: NS (p=.182) Isokinetic KE: NS (p=.366) Isokinetic KF: Positive (p=.005) Functional performance: NS compared with DE (all p>.05) Quality of life:Positive on global health and cognitive function (p<.05)	Cet article montre que l'APA a des effets positifs sur la masse maigre qu'elle soit commencé directement après la radiothérapie ou avec 12 semaines de délai. En moyenne + 4% de lean mass.
Lombro et al., 2013a (Denmark) - NRCT	Weight: NS (p>.05) LM (DEXA): Positive (p<.05) FM (DEXA): NS (p>.05) LL Strength (Maximal knee extensor (KE) and flexor (KF) strength (isokinetic dynamometry)): Positive (all p<.05) Functional capacity (10m maximal gait speed, 30s-STS, maximal stair climbing, 30s maximal arm curls): Positive (all p<.05) Nutrition (4 days diary): NR
Naito et al., 2019 (Japan) - NRCT	BMI: NS (p>.05) Muscle mass (CT Scan): NS (p>.05) UL Strength (Handgrip): Positive (p<.05) LL Strength (5-STS): Negative (p<.05) Speed (5m gait speed): NS (p>.05) Aerobic functional capacity (6MWT): NS (p>.05) Nutrition (MNA, 2-day diet diary): NS (p>.05) PA level (accelerometer): Positive in Daily steps and Time spent in MVPA (p<.05)
Parmar et al., 2017 (Canada) - NRCT	Weight: NS (p>.05) QoL (FAACT): Positive (p<.01)
Avancini et al., 2023 (Italy) - NRCT	Weight: NS (p=.436) BMI: NS (p=.406) UL Strength (Handgrip): NS (Right arm: p=.387, Left arm: p=.494) LL Strength (Leg Press test): NS (p=.098) Aerobic functional capacity (6MWT): Positive (p=.021) Flexibility (Back Screatch test): NS (all p>.05) QoL (QLQ-C30): Positive in Emotional (p=.004) and Social functioning (p=.003) PA level (Godin's Leisure Time Exercise Questionnaire): Positive in Modera…
Parker et al., 2019 (USA) - NRCT	PA level (accelerometer (ActiGraph GT3X+)): NS (p>.05) PA level (IPAQ-SF): NS (p=.08) PA level (PA diary): NS (p>05)
Sakamoto et al., 2024 (Japan) - NRCT	Muscle mass (BIA): Negative UL Strength (Handgrip): Negative LL Strength (5-STS): Positive Aerobic functional capacity (6MWT): Positive Speed (10m gait speed): NS Functional capacity (SPPB): NS Nutrition (GNRI): Positive
Bland et al., 2021 (Australia) - NRCT	Weight: NS (p=.904) UL Strength (Handgrip): NS (p=.734) LL Strength (30s-STS): NS (p=.133) QoL (QLQ-C15-PAL, FAACT): QLQ-C15-PAL: Positive in Overall QoL, Global Health Status, Physical and Emotional functioning, Fatigue, Pain, Nausea/Vomiting, Dyspnea, Insomnia, Appetite loss symptoms (all p<.05). FAACT: Positive in PW, EW, FW, anorexia/cachexia symptoms (all p<.05)
Rosenberger et al., 2017 (Garmany) - NRCT	Weight: Positive (p=.05) UL Strength (Elbow flexors strength (Isokinetic dynamometer)): MVIC: NS (p=.286). MIPT: NS (p=.598) LL Strength (Knee extensors strength (Isokinetic dynamometer)): MVIC: Positive (p=.005). MIPT: NS (p=.083) Functional capacity (CPET): NS of VO2peak (p=.459) and VT (p=.417) QoL (QLQ-C30): NS (all p>.05) Fatigue (MFI): NS (all p>.05) Depression (CES-D): NS (p=.384)
Argudo et al., 2021 (Spain) - NRCT	UL Strength (Handgrip): NS (p>.05) LL Strength (Isometric dynamometer): NS (p>.05) Aerobic functional capacity (6MWT): Positive (p<.05) Functional capacity (CPET): Positive in VO2peak, Wpeak, VEpeak (p<.05) QoL (QLQ-C30): Positive in Social and Role functioning, Appetite loss and fatigue symptoms (p<.05)
Luo et al., 2023 (Australia) - NRCT	LM (DXA): NS (p=.465) FM (DXA): NS (p=.148) UL Strength (1RM chest press and seated row): NS (p=.496) and Positive (p=.036) LL Strength (1RM leg press, 5-STS): Positive (p=.008 and p=.014) Aerobic functional capacity (400m walk): Positive (p=.009) Speed (6m fast pace walk): Positive (p=.042) Static balance (NeuroCom Sensory Organization Test): Positive (p=.042) QoL (SF-36, FACT-Hep): NS (all p>.0…
Parker et al., 2021 (USA) - NRCT	BMI: NS (p=.30) SMI (CT Scan): Positive (p=.03) SMD (CT Scan): NS (p=.20)
Glare et al., 2011 (Australia) - NRCT	Weight: NS UL Strength (Handgrip): Positive Aerobic functional capacity (6MWT): Positive Functional capacity (KPS): NS Symptoms (ESAS): Positive in Breathless, nausea, drowsiness and appetite

## Sheet: Table_All_Off
Référence	Patients (total)	Age (total)	Nb femme (total)	Patients (n groupe intervention)	Age (groupe intervention)	Nb femmes (groupe intervention)	Cancer type		Type APA	Supervision	Intensité	Durée (semaines)	Fréquence All	Poids	IMC	Masse maigre	Masse musculaire	Masse grasse	Capacité fonctionnelle	Capacité et puissance aérobie	Force des membres inférieurs	Force des membres supérieurs	Vitesse	Mobilité & Souplesse	Équilibre	Qualité de vie	Fatigue	Douleur	Anxiété & Dépression	Niveau d'AP	Nutrition	Symptômes	Conclusion
Capozzi, 2016 (Canada)	60	56.1	11	31	55.9	5	Head and Neck	RCT	RES	Mixte	Moderate (60% 1RM)	12	4		NS (p=.689)	NS (p=.756)		NS (p=.741)		NS (p=.687)	NS (p=.079)	NS (p=.086)	NS (p=.060)			NS (p=.751)			NS (p=.519)	NS (p=.239)	NS (p=.846)		Adhérence au programme est meilleure quand il est proposé après le traitement. L'étude invite à proposer l'intervention de changement de comportement après la fin du traitement pour optimiser les bénéfices (sans adhérence, les bénéfices ne peuvent être espérés). Les déclins de QOL, fitness ... qui ont lieu à 12 semaines, sont réversés à 24 semaines. Mais pas de groupe contrôle pour savoir si c'es…
Grote, 2018 (Allemagne)	20	60.9	5	10	60.2	1	Head and Neck	RCT	RES	Yes	Moderate (Borg)	During RT	3			NS (p=.267)		NS (p=.545)								NS (p=.891)	NS (p>.05)
Hall, 2021 (UK)	45	78	19	23		9	Various	RCT	RES+END	No	Moderate (Borg)	8	3	NS (p=.184)						NS (p=.484)			NS (p=.767)			NS (p=.846) Except Emotional functioning with IG>CG (p=.006)				NS (p=.548)	NS (p=.249)		Exercice faisable en rehabilitation avec K incurable. Pas d'effet, mais les études de faisabilité ne peuvent pas souvent apporter des résultats ++ : Feasibility trials often do not progress to efficacy tri- als due to a lack of encouraging effects on exploratory end- points, and as such, interventions may seem ineffective. However, we would argue that in feasibility trials, with mod- est sample s…
Kamel, 2020 (Égypte)	40	51.9	14	20	51.6	8	Pancreas	RCT	RES	Yes	Moderate to high (60% 1RM)	12	2			Positive (p=.001)		NS (p=.55)		Positive (p=.005)	Positive (p=.001)	Positive (p=.001)	Positive (p=.001)										Effet très bénéfique du RES sur la composition corporelle et la force musculaire. L'amélioration est moins importante que dans d'autres études. Les auteurs expliquent cela par la méthode de mesure (ici c'est la mesure isocinétique, les autres utilisent la 1RM (temps de familiarisation ...) --> pas possible de comparer les résultats des différentes études. Maintien pour les personnes sans interven…
Solheim, 2017 (Norvège)	46	61.1739	20	25	63	10	Pancreas and lung	RCT	RES+END	No	NR	6	5	Positive (p<.001)			Positive (p=.030)			NS (p=.32)		NS (p=.69)					NS (p=.33)			NS (p=.50)	NS (p=.65)		Intervention qui permet de maintenir le poids et la masse musculaire comparativement au groupe contrôle qui en perd. Mais, la taille de l'échantillon de l'étude n'a pas la puissance pour confirmer ça ++ (car NSN sur un autre outcome). Recherche sur la cachexie est complexe pour plusieurs raisons: - Endpoints pertinents (lean mass ? muscle strength? --> ces 2 outcomes ensemble sont recommandés). M…
Storck, 2020 (Suisse)	52	63.1	23	27	62	11	Various	RCT	RES+END	Mixte	Moderate (Borg)	12	3		NS (p>.05)	NS (p>.05)		NS (p>.05)	NS (p>.05)			Positive (p<.001)	NS (p>.05)			NS (p>.05) Except Dyspnea symptom CG>IG (p=.013)	NS (p>.05)				NS (p>.05)		Slow recruitment : 53 patients consented and 52 were randomized. We did not achieve the calculated sample size of 88 patients due to slow recruitment. Absence d'effet : taille échantillon trop petite + déjà des hauts scores au SPPB at baseline. Malgré leur cancer, bcp de patients ont une bonne condition physique et une nutrition ++. Possible effet de contamination, le GC a envie de faire + d'AP m…
Uster, 2018 (Suisse)	58	63	18	29	62	10	Gastrointestinal and lung	RCT	RES	Yes	Moderate (60% 1RM)	12	2	NS (p>.05)						NS (p>.05)		NS (p>.05)				NS (p>.05) Except Nausea and Vomitting Symptom CG>IG (p<.001)					Positive (p=.01)		Résultats prometteurs sur l'intervention nutritionnelle qui permet d'augmenter les protéines et maintenir les calories. Limite les symptômes de nausées et vomissements (= utile). Mais, les effets de l'intervention sont limités ++ à certains paramètres. Bonne compliance! Explication du manque de résultats: manque de puissance statistique : "the study had to be stopped prematurely, before the targe…
Wiskemann, 2019 (Allemagne)	43	60.4	19	29	61.6	12	Pancreas	RCT	RES	Yes	Moderate (50% 1RM)	24	2							NS (p>.05)	Positive (p<.05)	Positive (p=.01)											RES impacte le force musculaire de certains muscles (grands cgroupes). Les gains sont + importants avec de la supervision, mais - de compliance par rapport aux séances home-based. Pas d'effet sur VO2peak, logique car programme de RES. Body weight: Within our study, we observed small increases in body weight in RT1 by 3.2%, whereas the other 2 groups only slightly changed (RT2 decreased by −0.4%, …
Steindorf, 2019 (Allemagne)	47	60.5	22	30	61.5	13	Pancreas	RCT	RES	Mixte	Moderate (60% 1RM, Borg)	24	2													Positive (p<.05)	Positive (p<.05)						Pas d'effet à 6 mois sur les différents outcomes. Mais, à 3 mois, le RES améliore le fonctionnement physique, la QoL globale, le fonctionnement cognitif, les problèmes de sommeil, la fatigue physique et la réduction d'activité. Les deux modes home-based et supervisé ont les mêmes effets. Absence d'effet à 6 mois, une explication pourrait être la progression de la maladie, ainsi que le déclin de l…
Fagevik Olsen, 2017 (Suède)	43	62.486	8	20	62.7	4	Esophagus	RCT	RES	Mixte	Moderate (50% 1RM)	12	7						NS (p>.05)		NS (p>.05)	NS (p>.05)		NS (p>.05)		Positive: Role functioning Negative: Appetite loss and Global QoL		NS (p>.05)		NS (p>.05)			Limite ++ : pas de mesure de compliance, pas de carnet à remplir alors que le programme n'est pas supervisé. Effets positifs à interpréter avec prudence car pas la taille statistique souhaitée : The treatment program evaluated in this trial included exercises to facilitate the range of motion in the shoulders and thorax, and the results indicate that the training reduces loss of function caused b…
Arrieta, 2019 (France)	300	76.7	180	150	76.8	97	Various	RCT	RES+END	No	Low, moderate, high	50	2						NS (p=.772)				NS (p=.171)							NS (p=.856)			Pas de ralentissement du déclin de SPPB à +12 mois, mais ralentissement à /24 mois pour les femmes atteintes de cancer. AUssi,seules les personnes avec un MNA normal retirent des bénéfices de l'intervention à +24 mois => il faut une intervention multimodale pour avoir des béénfices ! Analyse en sous-groupes intéressante: We per- formed additional analyses to explore the role of nutritional status…
De Lazzari, 2024 (Germany)	31	62.0323	14	15	61	9	Pancreas and biliary tract	RCT	RES	Mixte	Moderate (50% 1RM)	8	3						Positive (p=.001)		Positive (=.002)	Positive (=.002)				NS (p>.05), except Positive effect on Fatigue Symptom (p=.012)				Positive (p<.05)			Exercice faisable et safe dans cette population. Des bénéfices arrivent même chez les patients qui font de la chimio. Recrutement de patient·es élevé, les auteurs l'expliquent par le fait que c'est un centre avec les meilleurs soins dans la métropole, ce qui limite les déplacements pour venir au centre d'étude. Abandons sont nombreux et conformes aux autres études. Force de l'étude : 1 séance sup…
Parent, 2025 (France)	225	64	93	116			Pancreas	RCT	RES+END	No	Moderate (easy talk, 50% 1RM)	16	3				NS (p>.05)
Lonbro, 2013b (Denmark)	41	56.5	9	21	55	6	Head and Neck	RCT	RES	Mixte	Moderate	12	NR	NS (p>.05)		Positive (p=.005)		NS (p>.05)	NS (p>.05)		Positive (p=.025)		NS (p>.05)			Positive in Global Health and Cognitive Function (p<.05)							Effets positifs quelque soit le timing d'initiation de l'APA.		Haut niveau d'adhésion parce que les patients sont encouragés à compélter les 30 séances en 12 semaines mais ils peuvent prendre + de temps pour le faire. Dans Lonbro 2013a, en moy c'est 13 semaines mais variable de 12 à 20 semaines
Lonbro, 2013a (Denmark)	30	57.5	7	30	57.5	7	Head and Neck	NRCT	RES	Mixte	Moderate	12	NR	NS (p>.05)		Positive (p<.0001) (effet + fort pour groupe nut)		NS (p>.05)	Positive (p<.05)		Positive (p<.05)		Positive (p<.05)										Effets positifs, les effets en termes de gain de masse maigre tendent à + importants dans le groupe avec la supplémentation créatine et protéine
Naito, 2019 (Japon)	30	75	10	30	75	10	Pancreas and lung	NRCT	RES	No	Moderate (Borg)	8	7		NS (p>.05)		NS (p>.05)			NS (p>.05)	NS (p>.05)	NS (p>.05)	NS (p>.05)							Positive (p<.05)	NS (p>.05)
Parmar, 2017 (Canada)	374	65.2	166	374	65.2	166	Various	NRCT	RES+END	Yes	Individualised	12	2	NS (p>.05)												Positive (p<.01)							QOL corrélée au changement de poids et de fonctionnement physique : There was a strong corre lation between weight change and change in QoL (eg, change in TOI vs weight change V1–V3: R=0.29, p<0.001) (figure 3A). This was further underlined when comparing weight change categories: patients who had a net weight gain of over 1 kg V1–V3 had a mean(SD) change in TOI of 14.0 (12.4) points, compared wi…
Avancini, 2023 (Italie)	12	57.66	7	12	57.6	7	Pancreas and lung	NRCT	RES+END	Mixte	Moderate (1RM, Borg)	12	2	NS (p=.436)	NS (p=.406)					Positive (p=.021)	NS (p=.098)	NS (p>.05)		NS (p>.05)		Positive in Emotional and social functioning (p=.004, p=.003)				Positive in Moderate PA (p=.002)			Exercice END+RES faisable, la diversité des modalités n'impacte pas la compliance. Semble y avoir des effets bénéfiques. Pas d'effet sur le poids. Surtout des patient·es à risque de cachexie, l'exercice permet de maintenir le poids --> importance de la prévention. Mieux vaut prévenir la cachexie que de la traiter une fois qu'elle est établie. Limites: biais de sélection des patient·es volontaires…
Parker, 2019 (USA)	50	66	24	50	66	24	Pancreas	NRCT	RES+END	No	Moderate (Borg)	16	2																	NS (p>.05)			Pas d'effet sur le niveau d'AP. However, weekly MPVA was consistent with exercise recommendations for healthy adults and cancer survivors. Exercise and physical activity volumes were similar during the administration of chemotherapy and chemoradiation therapy and during a treatment break within which no additional cancer treatment was administered. These findings suggest that the exercise recomme…
Sakamoto, 2024 (Japan)	1	72	0	1	72	0	Esophagus	NRCT	RES+END	Yes	Moderate (Borg)	12	5				Negative		NS	Positive	Positive	Negative	NS								Positive
Bland, 2021 (Australia)	162	67.2	68	162	67.2	68	Various	NRCT	RES	No	NR	NR		NS (p=.904)							NS (p=.133)	NS (p=.734)				Positive (p<.05)							Poids et force demeurent stable même si de nombreuses personnes avaient perdu du poids dans les 6 mois précédents. Donc positif! Importance d'une approche multidisciplinaire. Les caractéristiques initiales des patient·es aux questionnaires sont conformes à la littérature sur les K cachectiques ou soins palliatifs. Pour avoir des bénéfices sur le poids et le fonctionnement physique, il faut sûreme…
Rosenberger (Allemagne)	20	63	4	10	65	2	Various	NRCT	RES	Yes	NR	12	2	Positive (p=.05)					NS (p=.459)		Positive (p=.005)	NS (p=.286)				NS (p>.05)	NS (p>.05)		NS (p>.05)				Recrutement compliqué : 20 patients en 3 ans. Améliore force musculaire, mais pas d'effet sur la fatigue, la QoL et la dépression (taille échantillon??)
Argudo, 2021	33	65	7	33	65	7	Esophagus	NRCT	END	Yes	HIIT	5	5						Positive (p<.05)	Positive (p<.05)	NS (p>.05)	NS (p>.05)				Positive in Social and Role functioning, Appetite loss and Fatigue (p<.05)
Luo, 2023	22	65.5	12	22	65.5	12	Pancreas	NRCT	RES+END	Yes	Moderate (60-85% HRmax)	12	2			NS (p=.465)		NS (p=.148)		Positive (p=.009)	Positive (p=.008)	Positive (p=.036)	Positive (p=.042)		Positive (p=.042)	NS (p>.05)	NS (p>.05), Sleep quality: Negative (p=.009)		NS (p>.05)
Parker, 2021 (USA)	97	65.9186	45	33	67.7	14	Pancreas	NRCT	RES+END	Yes	Moderate (Borg)	Until operation	2	NS (p=.30)			Positive (p=.03)																In this study, we compared changes in skeletal muscle in a cohort of patients who participated in a prospective study of exercise while undergoing preoperative therapy for pancreatic cancer with those of a contemporary cohort who received preoperative therapy but no formal exercise recommendations. Our examination of skeletal muscle changes included measures of both muscle quantity (SMI) and qual…
Glare, 2011 (Australie)	54	62	17	54	62	17	Various	NRCT	RES+END	Yes	Individualised	8	2	NS					NS	Positive		Positive										Positive: Breathless, nausea, drowsiness, appetite	Profils spécifiques des patient·es compliant·es: Patients staying on the program for 2 months had typically lost less weight, were better nour- ished and fitter, and were less likely to have an elevated CRP. They were more likely to still be on anticancer treatment. They were more likely to stay on the program if they had bowel cancer rather than lung cancer. They were not necessarily younger or …
	Nombre total patient.es	Age moyen	Nombre total femmes	Nombre total patient.es intervention	Age moyen	Nombre total femmes					MIN	5	Nombre de mesures	11	4	7	5	7	10	12	14	16	10	2	1	15	6	1	3	9	7	1
Nombre total	1936		822	1357	1519	529					MAX	50	Nombre effets positifs	2	0	3	2	0	3	6	8	6	3	0	1	8	1	0	0	3	2	1
Moyenne	74.4615	63.7989	31.6154	52.1923	63.2917	21.16							Nombre NS	9	4	4	2	7	7	6	6	9	7	2	0	8	5	1	3	6	5	0
Écart-type	90.7058	6.21979		77.0366	5.91291	36.9625	Type Cancer		Type d'APA	Supervision	Intensity	Time	Nombre effets négatifs	0	0	0	1	0	0	0	0	1	0	0	0	1	1	0	0	0	0	0
Min	1	51.9		1		0	Pancreas:6		13	Yes:12	Moderate:16
Max	374	78		374		166	Esophagus:3		1	No:6	NR:4	13.7826	3.13043																	Absence effts niveau AP: compensation? Patients volontaires déjà actifs?
							Various:7		12	Mixte:7	HIIT:1	9.14508	1.6041
						0.386883	Head&Neck:2				Individualised:2	5	2
							Pancreas&Lung:3				Low-High:1	50	7
							GI & Lung:1
							Advanced K:1
							Pancreas&biliary tract:1					Intervention type	RES
													Nb mesures	5	2	5	1	5	5	5	10	9	5	1	0	9	3	1	2	4	3	0
													Nb effets +	1	0	3	0	0	2	1	6	3	2	0	0	5	1	0	0	2	1	0
													Nb NS	4	2	2	1	5	3	4	4	6	3	1	0	5	2	1	2	2	2	0
													Nb effets -	0	0	0	0	0	0	0	0	0	0	0	0	1	0	0	0	0	0	0
													RES+END
													Nb mesures	6	2	2	3	2	4	6	3	6	5	1	1	5	3	0	1	5	4	1
													Nb effets +	1	0	0	2	0	0	4	2	3	1	0	1	2	0	0	0	1	1	1
													Nb NS	5	2	2	1	2	4	2	1	2	4	1	0	3	3	0	1	4	3	0
													Nb effets -	0	0	0	1	0	0	0	0	1	0	0	0	0	1	0	0	0	0	0
													END
													Nb mesures	0	0	0	0	0	1	1	1	1	0	0	0	1	0	0	0	0	0	0
													Nb effets +	0	0	0	0	0	1	1	0	0	0	0	0	1	0	0	0	0	0	0
													Nb NS	0	0	0	0	0	0	0	1	1	0	0	0	0	0	0	0	0	0	0
													Nb effets -	0	0	0	0	0	0	0	0	0	0	0	0	0	0	0	0	0	0	0
												Study design	RCT
													Nb mesures	4	2	5	2	5	5	6	6	8	6	1	0	9	4	1	1	6	5	0
													Nb effets +	1	0	2	1	0	1	1	4	4	1	0	0	4	1	0	0	1	1	0
													Nb NS	3	2	3	1	5	4	5	2	4	5	1	0	6	3	1	1	5	4	0
													Nb effets -	0	0	0	0	0	0	0	0	0	0	0	0	1	0	0	0	0	0	0
													NRCT
													Nb mesures	6	2	2	2	2	3	6	8	7	3	1	1	6	2	0	2	3	2	1
													Nb effets +	1	0	1	1	0	2	5	4	2	2	0	1	4	0	0	0	2	1	1
													Nb NS	6	2	1	1	2	3	1	4	5	2	1	0	2	2	0	2	1	1	0
													Nb effets -	0	0	0	1	0	0	0	0	1	0	0	0	0	1	0	0	0	0	0
												Supervision	Supervised
													Nb mesures	4	0	3	1	3	2	7	6	7	2	0	1	6	3	0	2	0	2	1
													Nb effets +	1	0	1	1	0	1	5	5	4	2	0	1	2	0	0	0	0	2	1
													Nb NS	4	0	2	0	3	3	2	1	3	1	0	0	4	3	0	2	0	0	0
													Nb effets -	0	0	0	1	0	0	0	0	1	0	0	0	0	1	0	0	0	0	0
													Home-based
													Nb mesures	3	1	0	3	0	1	3	2	3	3	0	0	2	1	0	0	5	3	0
													Nb effets +	1	0	0	1	0	0	0	0	0	0	0	0	1	0	0	0	1	0	0
													Nb NS	2	1	0	2	0	1	3	2	3	3	0	0	1	1	0	0	4	3	0
													Nb effets -	0	0	0	0	0	0	0	0	0	0	0	0	0	0	0	0	0	0	0
													Mixte
													Nb mesures	3	3	4	0	4	5	2	6	5	4	2	0	7	2	1	1	4	2	0
													Nb effets +	0	0	2	0	0	2	1	3	2	1	0	0	5	1	0	0	2	0	0
													Nb NS	3	3	2	0	4	3	1	3	3	3	2	0	3	1	1	1	2	2	0
													Nb effets -	0	0	0	0	0	0	0	0	0	0	0	0	1	0	0	0	0	0	0

## Sheet: Feuil4
All Studies (n=26)	Weight	BMI	Lean Mass	Muscle Mass	Fat Mass	Functional Capacity	Functional and aerobic capacity	Lower limbs strength	Upper limbs strength	Speed ability	Mobility	Balance	Quality of Life*	Fatigue	Pain	Anxiety and Depression	PA Level	Nutrition	Symptoms
Number of assessments	11	4	7	5	7	10	12	14	16	10	2	1	15	6	1	3	9	7	1
Number of positive effects	2	0	3	2	0	3	6	8	6	3	0	1	8	1	0	0	3	2	1
Number of non-significant effects	9	4	4	2	7	7	6	6	9	7	2	0	8	5	1	3	6	5	0
Number of negative effects	0	0	0	1	0	0	0	0	1	0	0	0	1	1	0	0	0	0	0
Summary	NS	NS	NS	NS	NS	NS	Positive	Positive	NS	NS	NS	Positive	Positive	NS	NS	NS	NS	NS	Positive
													* Depends on quality of life subscale
RES (n=11)
Number of assessments	5	2	5	1	5	5	5	10	9	5	1	0	9	3	1	2	4	3	0
Number of positive effects	1	0	3	0	0	2	1	6	3	2	0	0	5	1	0	0	2	1	0
Number of non-significant effects	4	2	2	1	5	3	4	4	6	3	1	0	5	2	1	2	2	2	0
Number of negative effects	0	0	0	0	0	0	0	0	0	0	0	0	1	0	0	0	0	0	0
RES+END (n=11)
Number of assessments	6	2	2	3	2	4	6	3	6	5	1	1	5	3	0	1	5	4	1
Number of positive effects	1	0	0	2	0	0	4	2	3	1	0	1	2	0	0	0	1	1	1
Number of non-significant effects	5	2	2	1	2	4	2	1	2	4	1	0	3	3	0	1	4	3	0
Number of negative effects	0	0	0	1	0	0	0	0	1	0	0	0	0	1	0	0	0	0	0
END (n=1)
Number of assessments	0	0	0	0	0	1	1	1	1	0	0	0	1	0	0	0	0	0	0
Number of positive effects	0	0	0	0	0	1	1	0	0	0	0	0	1	0	0	0	0	0	0
Number of non-significant effects	0	0	0	0	0	0	0	1	1	0	0	0	0	0	0	0	0	0	0
Number of negative effects	0	0	0	0	0	0	0	0	0	0	0	0	0	0	0	0	0	0	0
		Weight	BMI	Lean Mass	Muscle Mass	Fat Mass	Functional Capacity	Functional and aerobic capacity	Lower limbs strength	Upper limbs strength	Speed ability	Mobility	Balance	Quality of Life*	Fatigue	Pain	Anxiety and Depression	PA Level	Nutrition	Symptoms
Study design	RCT
	Nb mesures	4	2	5	2	5	5	6	6	8	6	1	0	9	4	1	1	6	5	0
	Nb effets +	1	0	2	1	0	1	1	4	4	1	0	0	4	1	0	0	1	1	0
	Nb NS	3	2	3	1	5	4	5	2	4	5	1	0	6	3	1	1	5	4	0
	Nb effets -	0	0	0	0	0	0	0	0	0	0	0	0	1	0	0	0	0	0	0
	NRCT
	Nb mesures	6	2	2	2	2	3	6	8	7	3	1	1	6	2	0	2	3	2	1
	Nb effets +	1	0	1	1	0	2	5	4	2	2	0	1	4	0	0	0	2	1	1
	Nb NS	6	2	1	1	2	3	1	4	5	2	1	0	2	2	0	2	1	1	0
	Nb effets -	0	0	0	1	0	0	0	0	1	0	0	0	0	1	0	0	0	0	0
		Weight	BMI	Lean Mass	Muscle Mass	Fat Mass	Functional Capacity	Functional and aerobic capacity	Lower limbs strength	Upper limbs strength	Speed ability	Mobility	Balance	Quality of Life*	Fatigue	Pain	Anxiety and Depression	PA Level	Nutrition	Symptoms
Supervision	Supervised
	Nb mesures	4	0	3	1	3	2	7	6	7	2	0	1	6	3	0	2	0	2	1
	Nb effets +	1	0	1	1	0	1	5	5	4	2	0	1	2	0	0	0	0	2	1
	Nb NS	4	0	2	0	3	3	2	1	3	1	0	0	4	3	0	2	0	0	0
	Nb effets -	0	0	0	1	0	0	0	0	1	0	0	0	0	1	0	0	0	0	0
	Home-based
	Nb mesures	3	1	0	3	0	1	3	2	3	3	0	0	2	1	0	0	5	3	0
	Nb effets +	1	0	0	1	0	0	0	0	0	0	0	0	1	0	0	0	1	0	0
	Nb NS	2	1	0	2	0	1	3	2	3	3	0	0	1	1	0	0	4	3	0
	Nb effets -	0	0	0	0	0	0	0	0	0	0	0	0	0	0	0	0	0	0	0
	Mixte
	Nb mesures	3	3	4	0	4	5	2	6	5	4	2	0	7	2	1	1	4	2	0
	Nb effets +	0	0	2	0	0	2	1	3	2	1	0	0	5	1	0	0	2	0	0
	Nb NS	3	3	2	0	4	3	1	3	3	3	2	0	3	1	1	1	2	2	0
	Nb effets -	0	0	0	0	0	0	0	0	0	0	0	0	1	0	0	0	0	0	0

## Sheet: Results-Effects
Référence	Patients (total)	Age (total)	Nb femme (total)	Patients (n groupe intervention)	Age (groupe intervention)	Nb femmes (groupe intervention)	Cancer type	Type APA	Supervision	Intensité	Durée (semaines)	Fréquence All	Poids	IMC	Masse maigre	Masse musculaire	Masse grasse	Capacité fonctionnelle (questionnaires ou CPET)	Capacité et puissance aérobie	Force des membres inférieurs	Force des membres supérieurs	Vitesse	Mobilité & Souplesse	Équilibre	Qualité de vie	Fatigue	Douleur	Anxiété & Dépression	Niveau d'AP	Nutrition	Symptômes	Conclusion
Capozzi, 2016 (Canada)	60	56.1	11	31	55.9	5	Head and Neck	RES	Mixte	Moderate (60% 1RM)	12	4		NS (p=.689)	NS (p=.756)		NS (p=.741)		NS (p=.687)	NS (p=.079)	NS (p=.086)		NS (p=.060)		NS (p=.751)			NS (p=.519)	Positive (p=.009)	NS (p=.846)		Adhérence au programme est meilleure quand il est proposé après le traitement. L'étude invite à proposer l'intervention de changement de comportement après la fin du traitement pour optimiser les bénéfices (sans adhérence, les bénéfices ne peuvent être espérés). Les déclins de QOL, fitness ... qui ont lieu à 12 semaines, sont réversés à 24 semaines. Mais pas de groupe contrôle pour savoir si c'es…
Glare, 2011 (Australie)	54	62	17	54	62	17	Various	RES+END	Yes	Individualised	8	2	NS					NS	Positive		Positive										Positive: Breathless, nausea, drowsiness, appetite	Profils spécifiques des patient·es compliant·es: Patients staying on the program for 2 months had typically lost less weight, were better nour- ished and fitter, and were less likely to have an elevated CRP. They were more likely to still be on anticancer treatment. They were more likely to stay on the program if they had bowel cancer rather than lung cancer. They were not necessarily younger or …
Grote, 2018 (Allemagne)	20	60.9	5	10	60.2	1	Head and Neck	RES	Yes	Moderate (Borg)	During RT	3			NS (p=.267)		NS (p=.545)								NS (p=.891)	NS (p>.05)
Hall, 2021 (UK)	45	78	19	23		9	Various	RES+END	No	Moderate (Borg)	8	3	NS (p=.184)						NS (p=.484)			NS (p=.767)			NS (p=.846) Except Emotional functioning with IG>CG (p=.006)				NS (p=.548)	NS (p=.249)		Exercice faisable en rehabilitation avec K incurable. Pas d'effet, mais les études de faisabilité ne peuvent pas souvent apporter des résultats ++ : Feasibility trials often do not progress to efficacy tri- als due to a lack of encouraging effects on exploratory end- points, and as such, interventions may seem ineffective. However, we would argue that in feasibility trials, with mod- est sample s…
Kamel, 2020 (Égypte)	40	51.9	14	20	51.6	8	Pancreas	RES	Yes	Moderate to high (60% 1RM)	12	2			Positive (p=.001)		NS (p=.55)		Positive (p=.005)	Positive (p=.001)	Positive (p=.001)	Positive (p=.001)										Effet très bénéfique du RES sur la composition corporelle et la force musculaire. L'amélioration est moins importante que dans d'autres études. Les auteurs expliquent cela par la méthode de mesure (ici c'est la mesure isocinétique, les autres utilisent la 1RM (temps de familiarisation ...) --> pas possible de comparer les résultats des différentes études. Maintien pour les personnes sans interven…
Naito, 2019 (Japon)	30	75	10	30	75	10	Pancreas and lung	RES	No	Moderate (Borg)	8	7		NS (p>.05)		NS (p>.05)			NS (p>.05)	NS (p>.05)	NS (p>.05)	NS (p>.05)							Positive (p<.05)	NS (p>.05)
Parmar, 2017 (Canada)	374	65.2	166	374	65.2	166	Various	RES+END	Yes	Individualised	12	2	NS (p>.05)												Positive (p<.01)							QOL corrélée au changement de poids et de fonctionnement physique : There was a strong corre lation between weight change and change in QoL (eg, change in TOI vs weight change V1–V3: R=0.29, p<0.001) (figure 3A). This was further underlined when comparing weight change categories: patients who had a net weight gain of over 1 kg V1–V3 had a mean(SD) change in TOI of 14.0 (12.4) points, compared wi…
Solheim, 2017 (Norvège)	46	61.1739	20	25	63	10	Pancreas and lung	RES+END	No	NR	6	5	Positive (p<.001)			Positive (p=.030)			NS (p=.32)		NS (p=.69)					NS (p=.33)			NS (p=.50)	NS (p=.65)		Intervention qui permet de maintenir le poids et la masse musculaire comparativement au groupe contrôle qui en perd. Mais, la taille de l'échantillon de l'étude n'a pas la puissance pour confirmer ça ++ (car NSN sur un autre outcome). Recherche sur la cachexie est complexe pour plusieurs raisons: - Endpoints pertinents (lean mass ? muscle strength? --> ces 2 outcomes ensemble sont recommandés). M…
Storck, 2020 (Suisse)	52	63.1	23	27	62	11	Various	RES+END	Mixte	Moderate (Borg)	12	3		NS (p>.05)	NS (p>.05)		NS (p>.05)	NS (p>.05)			Positive (p<.001)	NS (p>.05)			NS (p>.05) Except Dyspnea symptom CG>IG (p=.013)	NS (p>.05)				NS (p>.05)		Slow recruitment : 53 patients consented and 52 were randomized. We did not achieve the calculated sample size of 88 patients due to slow recruitment. Absence d'effet : taille échantillon trop petite + déjà des hauts scores au SPPB at baseline. Malgré leur cancer, bcp de patients ont une bonne condition physique et une nutrition ++. Possible effet de contamination, le GC a envie de faire + d'AP m…
Uster, 2018 (Suisse)	58	63	18	29	62	10	Gastrointestinal and lung	RES	Yes	Moderate (60% 1RM)	12	2	NS (p>.05)						NS (p>.05)		NS (p>.05)				NS (p>.05) Except Nausea and Vomitting Symptom CG>IG (p<.001)					Positive (p=.01)		Résultats prometteurs sur l'intervention nutritionnelle qui permet d'augmenter les protéines et maintenir les calories. Limite les symptômes de nausées et vomissements (= utile). Mais, les effets de l'intervention sont limités ++ à certains paramètres. Bonne compliance! Explication du manque de résultats: manque de puissance statistique : "the study had to be stopped prematurely, before the targe…
Wiskemann, 2019 (Allemagne)	43	60.4	19	29	61.6	12	Pancreas	RES	Yes	Moderate (50% 1RM)	24	2							NS (p>.05)	Positive (p<.05)	Positive (p=.01)											RES impacte le force musculaire de certains muscles (grands cgroupes). Les gains sont + importants avec de la supervision, mais - de compliance par rapport aux séances home-based. Pas d'effet sur VO2peak, logique car programme de RES. Body weight: Within our study, we observed small increases in body weight in RT1 by 3.2%, whereas the other 2 groups only slightly changed (RT2 decreased by −0.4%, …
Avancini, 2023 (Italie)	12	57.66	7	12	57.6	7	Pancreas and lung	RES+END	Mixte	Moderate (1RM, Borg)	12	2	NS (p=.436)	NS (p=.406)					Positive (p=.021)	NS (p=.098)	NS (p>.05)		NS (p>.05)		Positive in Emotional and social functioning (p=.004, p=.003)				Positive in Moderate PA (p=.002)			Exercice END+RES faisable, la diversité des modalités n'impacte pas la compliance. Semble y avoir des effets bénéfiques. Pas d'effet sur le poids. Surtout des patient·es à risque de cachexie, l'exercice permet de maintenir le poids --> importance de la prévention. Mieux vaut prévenir la cachexie que de la traiter une fois qu'elle est établie. Limites: biais de sélection des patient·es volontaires…
Steindorf, 2019 (Allemagne)	47	60.5	22	30	61.5	13	Pancreas	RES	Mixte	Moderate (60% 1RM, Borg)	24	2													Positive (p<.05)	Positive (p<.05)						Pas d'effet à 6 mois sur les différents outcomes. Mais, à 3 mois, le RES améliore le fonctionnement physique, la QoL globale, le fonctionnement cognitif, les problèmes de sommeil, la fatigue physique et la réduction d'activité. Les deux modes home-based et supervisé ont les mêmes effets. Absence d'effet à 6 mois, une explication pourrait être la progression de la maladie, ainsi que le déclin de l…
Parent, 2025 (France)	225	64	93	116			Pancreas	RES+END	No	Moderate (easy talk, 50% 1RM)	16	3				NS (p>.05)
Lonbro, 2013b (Denmark)	41	56.5	9	21	55	6	Head and Neck	RES	Mixte	Moderate	12	NR	NS (p>.05)		Positive (p=.005)		NS (p>.05)	NS (p>.05)		Positive (p=.025)		NS (p>.05)			Positive in Global Health and Cognitive Function (p<.05)
Fagevik Olsen, 2017 (Suède)	43	62.486	8	20	62.7	4	Esophagus	RES	Mixte	Moderate (50% 1RM)	12	7						NS (p>.05)		NS (p>.05)	NS (p>.05)		NS (p>.05)		Positive: Role functioning Negative: Appetite loss and Global QoL		NS (p>.05)		NS (p>.05)			Limite ++ : pas de mesure de compliance, pas de carnet à remplir alors que le programme n'est pas supervisé. Effets positifs à interpréter avec prudence car pas la taille statistique souhaitée : The treatment program evaluated in this trial included exercises to facilitate the range of motion in the shoulders and thorax, and the results indicate that the training reduces loss of function caused b…
Parker, 2019 (USA)	50	66	24	50	66	24	Pancreas	RES+END	No	Moderate (Borg)	16	2																	NS (p>.05)			Pas d'effet sur le niveau d'AP. However, weekly MPVA was consistent with exercise recommendations for healthy adults and cancer survivors. Exercise and physical activity volumes were similar during the administration of chemotherapy and chemoradiation therapy and during a treatment break within which no additional cancer treatment was administered. These findings suggest that the exercise recomme…
Arrieta, 2019 (France)	300	76.7	180	150	76.8	97	Various	RES+END	No	Low, moderate, high	50	2						NS (p=.772)				NS (p=.171)							NS (p=.856)			Pas de ralentissement du déclin de SPPB à +12 mois, mais ralentissement à /24 mois pour les femmes atteintes de cancer. AUssi,seules les personnes avec un MNA normal retirent des bénéfices de l'intervention à +24 mois => il faut une intervention multimodale pour avoir des béénfices ! Analyse en sous-groupes intéressante: We per- formed additional analyses to explore the role of nutritional status…
Sakamoto, 2024 (Japan)	1	72	0	1	72	0	Esophagus	RES+END	Yes	Moderate (Borg)	12	5				Negative		NS	Positive	Positive	Negative	NS								Positive
De Lazzari, 2024 (Germany)	31	62.0323	14	15	61	9	Pancreas and biliary tract	RES	Mixte	Moderate (50% 1RM)	8	3								Positive (=.002)	Positive (=.002)				NS (p>.05), except Positive effect on Fatigue Symptom (p=.012)				Positive (p<.05)			Exercice faisable et safe dans cette population. Des bénéfices arrivent même chez les patients qui font de la chimio. Recrutement de patient·es élevé, les auteurs l'expliquent par le fait que c'est un centre avec les meilleurs soins dans la métropole, ce qui limite les déplacements pour venir au centre d'étude. Abandons sont nombreux et conformes aux autres études. Force de l'étude : 1 séance sup…
Bland, 2021 (Australia)	162	67.2	68	162	67.2	68	Various	RES	No	NR	NR		NS (p=.904)							NS (p=.133)	NS (p=.734)				Positive (p<.05)							Poids et force demeurent stable même si de nombreuses personnes avaient perdu du poids dans les 6 mois précédents. Donc positif! Importance d'une approche multidisciplinaire. Les caractéristiques initiales des patient·es aux questionnaires sont conformes à la littérature sur les K cachectiques ou soins palliatifs. Pour avoir des bénéfices sur le poids et le fonctionnement physique, il faut sûreme…
Rosenberger (Allemagne)	20	63	4	10	65	2	Various	RES	Yes	NR	12	2	Positive (p=.05)					NS (p=.459)		Positive (p=.005)	NS (p=.286)				NS (p>.05)	NS (p>.05)		NS (p>.05)				Recrutement compliqué : 20 patients en 3 ans. Améliore force musculaire, mais pas d'effet sur la fatigue, la QoL et la dépression (taille échantillon??)
Argudo, 2021	33	65	7	33	65	7	Esophagus	END	Yes	HIIT	5	5						Positive (p>.05)	Positive (p<.05)	NS (p>.05)	NS (p>.05)				Positive (p<.05) social and role functions						Positive appetite loss and fatigue (p<.05)
Luo, 2023	22	65.5	12	22	65.5	12	Pancreas	RES+END	Yes	Moderate (60-85% HRmax)	12	2			NS (p=.465)		NS (p=.148)		Positive (p=.009)	Positive (p=.008)	Positive (p=.036)	Positive (p=.042)		Positive (p=.042)	NS (p>.05)	NS (p>.05), Sleep quality: Negative (p=.009)		NS (p>.05)
Parker, 2021 (USA)	97	65.9186	45	33	67.7	14	Pancreas	RES+END	Yes	Moderate (Borg)	Until operation	2	NS (p=.30)			Positive (p=.03)																In this study, we compared changes in skeletal muscle in a cohort of patients who participated in a prospective study of exercise while undergoing preoperative therapy for pancreatic cancer with those of a contemporary cohort who received preoperative therapy but no formal exercise recommendations. Our examination of skeletal muscle changes included measures of both muscle quantity (SMI) and qual…
Lonbro, 2013a (Denmark)	30	57.5	7	30	57.5	7	Head and Neck	RES	Mixte	Moderate	12	2.30769	NS (p>.05)		Positive (p<.0001) (effet + fort pour groupe nut)		NS (p>.05)	Positive (p<.05)		Positive (p<.05)		Positive (p<.05)
										MIN	5	Nombre de mesures	11	4	7	5	7	9	12	14	16	9	3	1	15	6	1	3	9	7	2
										MAX	50	Nombre effets positifs	2	0	3	2	0	2	6	8	6	3	0	1	8	1	0	0	4	2	2
												Nombre NS	9	4	4	2	7	7	6	6	9	6	3	0	9	5	1	3	5	5	0
	Nombre total patient.es	Age moyen	Nombre total femmes	Nombre total patient.es intervention	Age moyen	Nombre total femmes				Intensity	Time	Nombre effets négatifs	0	0	0	1	0	0	0	0	1	0	0	0	1	1	0	0	0	0	0
Nombre total	1936		822	1357	63.2917	529				Moderate:19
Moyenne	74.4615	63.7989	31.6154	52.1923	63.2917	21.16				NR:4	13.8636	3.09615	Refaire le même chose mais NB SI ENS, avec ajout du type d'APA: RES/END
Écart-type	90.7058	6.21979		77.0366	5.91291	36.9625				HIIT:1	9.35183	1.6041
Min	1	51.9		1		0				Individualised:2	5	2
Max	374	78		374		166				Low-High:1	50	7
						Moyenne femmes
						0.389831
							Type cancer		Supervision		Type d'APA
						Pancreas	7	Yes	11	RES	13
						Esopha	3	No	7	END	1
						Head and Neck	4	Mixte	8	RES+END	12
						Various	12
